# Supplementary material for: The human host response to monkeypox infection: a proteomic case series study
Source: EMBO Mol Med. 2022 Sep 28;14(11):e16643. doi: 10.15252/emmm.202216643 (PMC9641420; doi:10.15252/emmm.202216643)
Supplement: Supplementary file 4 — Dataset EV1 [file EMMM-14-e16643-s005.xlsx]

## Sheet: Legend
Dataset EV 1 - discovery proteomics data matrix
Data matrix structure is as follows:
Structure of data matrix.
Protein level data matrix
Full size of Protein level data matrix 253 rows, 91 columns.
Meta Data = first 27 rows, starting from column 61, + 1st column for factor names
Protein Annotation Data = first 16 columns, starting from row 28 + 1st row for column names.
Statistical analysis Results Data = columns from 16 to 60, starting from row 28 + 1st row for column names.
Data Matrix (log2 protein expressions) starts at row 28, column 61, its Size = 226 proteins, 31 samples, + 1st row for sample names + 1st column for protein IDs.

## Sheet: Dataset EV 1-data matrix
shortname	shortname	shortname	shortname	shortname	shortname	shortname	shortname	shortname	shortname	shortname	shortname	shortname	shortname	shortname	shortname	shortname	shortname	shortname	shortname	shortname	shortname	shortname	shortname	shortname	shortname	shortname	shortname	shortname	shortname	shortname	shortname	shortname	shortname	shortname	shortname	shortname	shortname	shortname	shortname	shortname	shortname	shortname	shortname	shortname	shortname	shortname	shortname	shortname	shortname
MS.Method	MS.Method	MS.Method	MS.Method	MS.Method	MS.Method	MS.Method	MS.Method	MS.Method	MS.Method	MS.Method	MS.Method	MS.Method	MS.Method	MS.Method	MS.Method	MS.Method	MS.Method	MS.Method	MS.Method	MS.Method	MS.Method	MS.Method	MS.Method	MS.Method	MS.Method	MS.Method	MS.Method	MS.Method	MS.Method	MS.Method	MS.Method	MS.Method	MS.Method	MS.Method	MS.Method	MS.Method	MS.Method	MS.Method	MS.Method	MS.Method	MS.Method	MS.Method	MS.Method	MS.Method	MS.Method	MS.Method	MS.Method	MS.Method	MS.Method
Position	Position	Position	Position	Position	Position	Position	Position	Position	Position	Position	Position	Position	Position	Position	Position	Position	Position	Position	Position	Position	Position	Position	Position	Position	Position	Position	Position	Position	Position	Position	Position	Position	Position	Position	Position	Position	Position	Position	Position	Position	Position	Position	Position	Position	Position	Position	Position	Position	Position
group	group	group	group	group	group	group	group	group	group	group	group	group	group	group	group	group	group	group	group	group	group	group	group	group	group	group	group	group	group	group	group	group	group	group	group	group	group	group	group	group	group	group	group	group	group	group	group	group	group
sex	sex	sex	sex	sex	sex	sex	sex	sex	sex	sex	sex	sex	sex	sex	sex	sex	sex	sex	sex	sex	sex	sex	sex	sex	sex	sex	sex	sex	sex	sex	sex	sex	sex	sex	sex	sex	sex	sex	sex	sex	sex	sex	sex	sex	sex	sex	sex	sex	sex
age	age	age	age	age	age	age	age	age	age	age	age	age	age	age	age	age	age	age	age	age	age	age	age	age	age	age	age	age	age	age	age	age	age	age	age	age	age	age	age	age	age	age	age	age	age	age	age	age	age
WHO	WHO	WHO	WHO	WHO	WHO	WHO	WHO	WHO	WHO	WHO	WHO	WHO	WHO	WHO	WHO	WHO	WHO	WHO	WHO	WHO	WHO	WHO	WHO	WHO	WHO	WHO	WHO	WHO	WHO	WHO	WHO	WHO	WHO	WHO	WHO	WHO	WHO	WHO	WHO	WHO	WHO	WHO	WHO	WHO	WHO	WHO	WHO	WHO	WHO
is_control	is_control	is_control	is_control	is_control	is_control	is_control	is_control	is_control	is_control	is_control	is_control	is_control	is_control	is_control	is_control	is_control	is_control	is_control	is_control	is_control	is_control	is_control	is_control	is_control	is_control	is_control	is_control	is_control	is_control	is_control	is_control	is_control	is_control	is_control	is_control	is_control	is_control	is_control	is_control	is_control	is_control	is_control	is_control	is_control	is_control	is_control	is_control	is_control	is_control
is_Covid19	is_Covid20	is_Covid21	is_Covid22	is_Covid23	is_Covid24	is_Covid25	is_Covid26	is_Covid27	is_Covid28	is_Covid29	is_Covid30	is_Covid31	is_Covid32	is_Covid33	is_Covid34	is_Covid35	is_Covid36	is_Covid37	is_Covid38	is_Covid39	is_Covid40	is_Covid41	is_Covid42	is_Covid43	is_Covid44	is_Covid45	is_Covid46	is_Covid47	is_Covid48	is_Covid49	is_Covid50	is_Covid51	is_Covid52	is_Covid53	is_Covid54	is_Covid55	is_Covid56	is_Covid57	is_Covid58	is_Covid59	is_Covid60	is_Covid61	is_Covid62	is_Covid63	is_Covid64	is_Covid65	is_Covid66	is_Covid67	is_Covid68
is_MPXV	is_MPXV	is_MPXV	is_MPXV	is_MPXV	is_MPXV	is_MPXV	is_MPXV	is_MPXV	is_MPXV	is_MPXV	is_MPXV	is_MPXV	is_MPXV	is_MPXV	is_MPXV	is_MPXV	is_MPXV	is_MPXV	is_MPXV	is_MPXV	is_MPXV	is_MPXV	is_MPXV	is_MPXV	is_MPXV	is_MPXV	is_MPXV	is_MPXV	is_MPXV	is_MPXV	is_MPXV	is_MPXV	is_MPXV	is_MPXV	is_MPXV	is_MPXV	is_MPXV	is_MPXV	is_MPXV	is_MPXV	is_MPXV	is_MPXV	is_MPXV	is_MPXV	is_MPXV	is_MPXV	is_MPXV	is_MPXV	is_MPXV
P05154	serpin family A member 5	12	AAAATGTIFTFR2+AVVEVDESGTR2+DFTFDLYR2+FSIEGSYQLEK2+GFQQLLQELNQPR2+GFQQLLQELNQPR3+GTQEQDFYVTSETVVR3+MQILEGLGLNLQK2+MQQVENGLSEK2+QINDYVAK2+QLELYLPK2+TLYLADTFPTNFR2	P05154	P05154	IPSP_HUMAN	SERPINA5	P05154	SERPINA5	AAAATGTIFTFR+AVVEVDESGTR+DFTFDLYR+FSIEGSYQLEK+GFQQLLQELNQPR+GTQEQDFYVTSETVVR+MQILEGLGLNLQK+MQQVENGLSEK+QINDYVAK+QLELYLPK+TLYLADTFPTNFR	AAAATGTIFTFR+AVVEVDESGTR+DFTFDLYR+FSIEGSYQLEK+GFQQLLQELNQPR+GTQEQDFYVTSETVVR+MQILEGLGLNLQK+MQQVENGLSEK+QINDYVAK+QLELYLPK+TLYLADTFPTNFR	AAAATGTIFTFR2+AVVEVDESGTR2+DFTFDLYR2+FSIEGSYQLEK2+GFQQLLQELNQPR2+GFQQLLQELNQPR3+GTQEQDFYVTSETVVR3+MQILEGLGLNLQK2+MQQVENGLSEK2+QINDYVAK2+QLELYLPK2+TLYLADTFPTNFR2	2+3	1	6.39762	0.425112	6.29692	0.428844	-0.234453	0.737345	-0.590107	LIMMA	-0.523162	-0.682026	0.158864	-0.602594	-0.821497	-0.934165	-0.16007	-0.828114	-0.224827	-0.429887	0.477798	-0.377074	0.00116784	4.9e-06	0.317518	5.94e-06	0.00780818	0.000100734	0.69669	7.46e-05	TRUE	TRUE	FALSE	TRUE	TRUE	TRUE	FALSE
P02768	albumin	17	AAC(UniMod:4)LLPK1+AAFTEC(UniMod:4)C(UniMod:4)QAADK2+AAFTEC(UniMod:4)C(UniMod:4)QAADK3+AFKAWAVAR2+FGERAFKAWAVAR3+HPYFYAPELLFFAK2+HPYFYAPELLFFAK3+HPYFYAPELLFFAK4+HPYFYAPELLFFAKR3+HPYFYAPELLFFAKR4+KYLYEIAR2+LDELRDEGK2+LDELRDEGKASSAK3+RHPYFYAPELLFFAK3+RHPYFYAPELLFFAK4+RHPYFYAPELLFFAKR4+YLYEIARR2	P02768	P02768	ALBU_HUMAN	ALB	P02768	ALB	AAC(UniMod:4)LLPK+AAFTEC(UniMod:4)C(UniMod:4)QAADK+AFKAWAVAR+FGERAFKAWAVAR+HPYFYAPELLFFAK+HPYFYAPELLFFAKR+KYLYEIAR+LDELRDEGK+LDELRDEGKASSAK+RHPYFYAPELLFFAK+RHPYFYAPELLFFAKR+YLYEIARR	AACLLPK+AAFTECCQAADK+AFKAWAVAR+FGERAFKAWAVAR+HPYFYAPELLFFAK+HPYFYAPELLFFAKR+KYLYEIAR+LDELRDEGK+LDELRDEGKASSAK+RHPYFYAPELLFFAK+RHPYFYAPELLFFAKR+YLYEIARR	AAC(UniMod:4)LLPK1+AAFTEC(UniMod:4)C(UniMod:4)QAADK2+AAFTEC(UniMod:4)C(UniMod:4)QAADK3+AFKAWAVAR2+FGERAFKAWAVAR3+HPYFYAPELLFFAK2+HPYFYAPELLFFAK3+HPYFYAPELLFFAK4+HPYFYAPELLFFAKR3+HPYFYAPELLFFAKR4+KYLYEIAR2+LDELRDEGK2+LDELRDEGKASSAK3+RHPYFYAPELLFFAK3+RHPYFYAPELLFFAK4+RHPYFYAPELLFFAKR4+YLYEIARR2	1+2+3+4	1	9.64332	0.411008	9.52151	0.378374	-0.559363	0.748008	-0.326906	LIMMA	-0.712555	-0.463888	-0.248667	-0.588222	-0.964907	-0.677164	-0.518442	-0.778981	-0.460204	-0.250612	0.0211081	-0.397462	2.45e-06	0.000107582	0.0695413	5.44e-07	0.000110911	0.00105711	0.394258	1.23e-05	TRUE	TRUE	FALSE	TRUE	TRUE	TRUE	FALSE
P02766	transthyretin	9	AADDTWEPFASGK2+AADDTWEPFASGK3+ALGISPFHEHAEVVFTANDSGPR3+ALGISPFHEHAEVVFTANDSGPR4+GSPAINVAVHVFR2+GSPAINVAVHVFR3+RYTIAALLSPYSYSTTAVVTNPKE3+TSESGELHGLTTEEEFVEGIYK3+YTIAALLSPYSYSTTAVVTNPKE3	P02766	P02766	TTHY_HUMAN	TTR	P02766	TTR	AADDTWEPFASGK+ALGISPFHEHAEVVFTANDSGPR+GSPAINVAVHVFR+RYTIAALLSPYSYSTTAVVTNPKE+TSESGELHGLTTEEEFVEGIYK+YTIAALLSPYSYSTTAVVTNPKE	AADDTWEPFASGK+ALGISPFHEHAEVVFTANDSGPR+GSPAINVAVHVFR+RYTIAALLSPYSYSTTAVVTNPKE+TSESGELHGLTTEEEFVEGIYK+YTIAALLSPYSYSTTAVVTNPKE	AADDTWEPFASGK2+AADDTWEPFASGK3+ALGISPFHEHAEVVFTANDSGPR3+ALGISPFHEHAEVVFTANDSGPR4+GSPAINVAVHVFR2+GSPAINVAVHVFR3+RYTIAALLSPYSYSTTAVVTNPKE3+TSESGELHGLTTEEEFVEGIYK3+YTIAALLSPYSYSTTAVVTNPKE3	2+3+4	1	5.48317	0.953309	5.66029	0.736201	-0.364401	0.926489	-0.682483	LIMMA	-1.2317	-1.40927	0.177568	-1.32048	-1.52139	-1.6541	-0.132126	-1.53947	-0.942007	-1.16443	0.487263	-1.1015	8.71e-10	6.25e-13	0.251142	1.9e-13	1.97e-07	1.41e-10	0.624829	4.29e-11	TRUE	TRUE	FALSE	TRUE	TRUE	TRUE	FALSE
P26927	None	3	AAFC(UniMod:4)YQIR2+SPLNDFQVLR2+VVGGHPGNSPWTVSLR3	P26927	P26927	HGFL_HUMAN	MST1	P26927	MST1	AAFC(UniMod:4)YQIR+SPLNDFQVLR+VVGGHPGNSPWTVSLR	AAFCYQIR+SPLNDFQVLR+VVGGHPGNSPWTVSLR	AAFC(UniMod:4)YQIR2+SPLNDFQVLR2+VVGGHPGNSPWTVSLR3	2+3	1	4.85619	0.274364	4.85333	0.386427	0.0199588	-0.155423	0.149286	LIMMA	0.0765079	0.143259	-0.0667513	0.109884	-0.317158	-0.18945	-0.487598	-0.1877	0.470174	0.475968	0.354096	0.407467	0.694528	0.386577	0.748481	0.457051	0.770887	0.516351	0.947416	0.570682	FALSE	FALSE	FALSE	FALSE	FALSE	FALSE	FALSE
P04114	apolipoprotein B	272	AAIQALRK2+AALTELSLGSAYQAMILGVDSK3+AASGTTGTYQEWK2+AASGTTGTYQEWKDK3+ADSVVDLLSYNVQGSGETTYDHK3+AEPLAFTFSHDYK2+AEPLAFTFSHDYK3+AGHIAWTSSGK2+AHLDIAGSLEGHLR2+AHLDIAGSLEGHLR3+ALVDTLK1+ALVEQGFTVPEIK2+ALVEQGFTVPEIK3+ALYWVNGQVPDGVSK2+ALYWVNGQVPDGVSK3+ASGSLPYTQTLQDHLNSLK3+ATFQTPDFIVPLTDLR3+ATGVLYDYVNK2+ATLYALSHAVNNYHK3+ATLYALSHAVNNYHK4+AVSM(UniMod:35)PSFSILGSDVR2+AVSM(UniMod:35)PSFSILGSDVR3+AVSMPSFSILGSDVR2+A…	P04114	P04114	APOB_HUMAN	APOB	P04114	APOB	AAIQALRK+AALTELSLGSAYQAMILGVDSK+AASGTTGTYQEWK+AASGTTGTYQEWKDK+ADSVVDLLSYNVQGSGETTYDHK+AEPLAFTFSHDYK+AGHIAWTSSGK+AHLDIAGSLEGHLR+ALVDTLK+ALVEQGFTVPEIK+ALYWVNGQVPDGVSK+ASGSLPYTQTLQDHLNSLK+ATFQTPDFIVPLTDLR+ATGVLYDYVNK+ATLYALSHAVNNYHK+AVSM(UniMod:35)PSFSILGSDVR+AVSMPSFSILGSDVR+C(UniMod:4)SLLVLENELNAELGLSGASMK+C(UniMod:4)VQSTKPSLMIQK+DAVEKPQEFTIVAFVK+DDKHEQDM(UniMod:35)VNGIMLSVEK+DDKHEQDMVNGIMLSVEK+DEP…	AAIQALRK+AALTELSLGSAYQAMILGVDSK+AASGTTGTYQEWK+AASGTTGTYQEWKDK+ADSVVDLLSYNVQGSGETTYDHK+AEPLAFTFSHDYK+AGHIAWTSSGK+AHLDIAGSLEGHLR+ALVDTLK+ALVEQGFTVPEIK+ALYWVNGQVPDGVSK+ASGSLPYTQTLQDHLNSLK+ATFQTPDFIVPLTDLR+ATGVLYDYVNK+ATLYALSHAVNNYHK+AVSMPSFSILGSDVR+CSLLVLENELNAELGLSGASMK+CVQSTKPSLMIQK+DAVEKPQEFTIVAFVK+DDKHEQDMVNGIMLSVEK+DEPTYILNIK+DFSAEYEEDGKYEGLQEWEGK+DFSLWEK+DKDQEVLLQTFLDDASPGDK+DKDQEVLLQTFLDDASPG…	AAIQALRK2+AALTELSLGSAYQAMILGVDSK3+AASGTTGTYQEWK2+AASGTTGTYQEWKDK3+ADSVVDLLSYNVQGSGETTYDHK3+AEPLAFTFSHDYK2+AEPLAFTFSHDYK3+AGHIAWTSSGK2+AHLDIAGSLEGHLR2+AHLDIAGSLEGHLR3+ALVDTLK1+ALVEQGFTVPEIK2+ALVEQGFTVPEIK3+ALYWVNGQVPDGVSK2+ALYWVNGQVPDGVSK3+ASGSLPYTQTLQDHLNSLK3+ATFQTPDFIVPLTDLR3+ATGVLYDYVNK2+ATLYALSHAVNNYHK3+ATLYALSHAVNNYHK4+AVSM(UniMod:35)PSFSILGSDVR2+AVSM(UniMod:35)PSFSILGSDVR3+AVSMPSFSILGSDVR2+A…	2+3+1+4	1	8.25246	0.369451	8.14801	0.409637	-0.0776445	0.0771309	-0.0168347	LIMMA	-0.0959693	-0.0419321	-0.0540372	-0.0689507	-0.503785	-0.3866	-0.490011	-0.377231	0.311847	0.302735	0.381937	0.239329	0.634614	0.805661	0.802088	0.651434	0.727428	0.879611	0.947416	0.732458	FALSE	FALSE	FALSE	FALSE	FALSE	FALSE	FALSE
P19827	inter-alpha-trypsin inhibitor heavy chain 1	10	AAISGENAGLVR2+EVAFDLEIPK2+FAHYVVTSQVVNTANEAR3+FAHYVVTSQVVNTANEAR4+QAVDTAVDGVFIR2+QAVDTAVDGVFIR3+RQAVDTAVDGVFIR3+TAFISDFAVTADGNAFIGDIK3+TAFISDFAVTADGNAFIGDIKDK3+TMEQFTIHLTVNPQSK3	P19827	P19827	ITIH1_HUMAN	ITIH1	P19827	ITIH1	AAISGENAGLVR+EVAFDLEIPK+FAHYVVTSQVVNTANEAR+QAVDTAVDGVFIR+RQAVDTAVDGVFIR+TAFISDFAVTADGNAFIGDIK+TAFISDFAVTADGNAFIGDIKDK+TMEQFTIHLTVNPQSK	AAISGENAGLVR+EVAFDLEIPK+FAHYVVTSQVVNTANEAR+QAVDTAVDGVFIR+RQAVDTAVDGVFIR+TAFISDFAVTADGNAFIGDIK+TAFISDFAVTADGNAFIGDIKDK+TMEQFTIHLTVNPQSK	AAISGENAGLVR2+EVAFDLEIPK2+FAHYVVTSQVVNTANEAR3+FAHYVVTSQVVNTANEAR4+QAVDTAVDGVFIR2+QAVDTAVDGVFIR3+RQAVDTAVDGVFIR3+TAFISDFAVTADGNAFIGDIK3+TAFISDFAVTADGNAFIGDIKDK3+TMEQFTIHLTVNPQSK3	2+3+4	1	8.79998	0.289664	8.73104	0.377315	-0.149988	0.474393	-0.380384	LIMMA	-0.295501	-0.386464	0.0909637	-0.340983	-0.631551	-0.670479	-0.268289	-0.595013	0.0405495	-0.10245	0.450217	-0.0869525	0.0826641	0.00926884	0.609212	0.0101609	0.179846	0.0304552	0.920329	0.029823	FALSE	TRUE	FALSE	TRUE	FALSE	TRUE	FALSE
P01019	angiotensinogen	23	AAMVGMLANFLGFR2+ADSQAQLLLSTVVGVFTAPGLHLK3+ADSQAQLLLSTVVGVFTAPGLHLK4+ALQDQLVLVAAK2+ALQDQLVLVAAK3+ANAGKPKDPTFIPAPIQAK3+ANAGKPKDPTFIPAPIQAK4+DPTFIPAPIQAK2+FM(UniMod:35)QAVTGWK2+FMQAVTGWK2+LDTEDKLR2+LQAILGVPWK2+PKDPTFIPAPIQAK2+PKDPTFIPAPIQAK3+QPFVQGLALYTPVVLPR3+SLDFTELDVAAEK2+SLDFTELDVAAEK3+TGC(UniMod:4)SLMGASVDSTLAFNTYVHFQGK3+TSPVDEK1+VANPLSTA1+VEGLTFQQNSLNWMK2+VLSALQAVQGLLVAQGR2+VLSALQAVQGLLVAQGR3	P01019	P01019	ANGT_HUMAN	AGT	P01019	AGT	AAMVGMLANFLGFR+ADSQAQLLLSTVVGVFTAPGLHLK+ALQDQLVLVAAK+ANAGKPKDPTFIPAPIQAK+DPTFIPAPIQAK+FM(UniMod:35)QAVTGWK+FMQAVTGWK+LDTEDKLR+LQAILGVPWK+PKDPTFIPAPIQAK+QPFVQGLALYTPVVLPR+SLDFTELDVAAEK+TGC(UniMod:4)SLMGASVDSTLAFNTYVHFQGK+TSPVDEK+VANPLSTA+VEGLTFQQNSLNWMK+VLSALQAVQGLLVAQGR	AAMVGMLANFLGFR+ADSQAQLLLSTVVGVFTAPGLHLK+ALQDQLVLVAAK+ANAGKPKDPTFIPAPIQAK+DPTFIPAPIQAK+FMQAVTGWK+LDTEDKLR+LQAILGVPWK+PKDPTFIPAPIQAK+QPFVQGLALYTPVVLPR+SLDFTELDVAAEK+TGCSLMGASVDSTLAFNTYVHFQGK+TSPVDEK+VANPLSTA+VEGLTFQQNSLNWMK+VLSALQAVQGLLVAQGR	AAMVGMLANFLGFR2+ADSQAQLLLSTVVGVFTAPGLHLK3+ADSQAQLLLSTVVGVFTAPGLHLK4+ALQDQLVLVAAK2+ALQDQLVLVAAK3+ANAGKPKDPTFIPAPIQAK3+ANAGKPKDPTFIPAPIQAK4+DPTFIPAPIQAK2+FM(UniMod:35)QAVTGWK2+FMQAVTGWK2+LDTEDKLR2+LQAILGVPWK2+PKDPTFIPAPIQAK2+PKDPTFIPAPIQAK3+QPFVQGLALYTPVVLPR3+SLDFTELDVAAEK2+SLDFTELDVAAEK3+TGC(UniMod:4)SLMGASVDSTLAFNTYVHFQGK3+TSPVDEK1+VANPLSTA1+VEGLTFQQNSLNWMK2+VLSALQAVQGLLVAQGR2+VLSALQAVQGLLVAQGR3	2+3+4+1	1	7.7283	0.253576	7.72522	0.242434	-0.0855861	0.129975	-0.0666151	LIMMA	-0.0736793	-0.055037	-0.0186423	-0.0643582	-0.326868	-0.269021	-0.289313	-0.255751	0.17951	0.158947	0.252028	0.127035	0.557124	0.603595	0.88919	0.497906	0.673316	0.725598	0.970807	0.611559	FALSE	FALSE	FALSE	FALSE	FALSE	FALSE	FALSE
P04180	lecithin-cholesterol acyltransferase	6	AAPYDWR2+DLLAGLPAPGVEVYC(UniMod:4)LYGVGLPTPR3+ITTTSPWMFPSR2+LEPGQQEEYYR2+SSGLVSNAPGVQIR2+TYSVEYLDSSK2	P04180	P04180	LCAT_HUMAN	LCAT	P04180	LCAT	AAPYDWR+DLLAGLPAPGVEVYC(UniMod:4)LYGVGLPTPR+ITTTSPWMFPSR+LEPGQQEEYYR+SSGLVSNAPGVQIR+TYSVEYLDSSK	AAPYDWR+DLLAGLPAPGVEVYCLYGVGLPTPR+ITTTSPWMFPSR+LEPGQQEEYYR+SSGLVSNAPGVQIR+TYSVEYLDSSK	AAPYDWR2+DLLAGLPAPGVEVYC(UniMod:4)LYGVGLPTPR3+ITTTSPWMFPSR2+LEPGQQEEYYR2+SSGLVSNAPGVQIR2+TYSVEYLDSSK2	2+3	1	5.90489	0.160133	5.87061	0.204266	-0.109463	0.466712	-0.406424	LIMMA	-0.141758	-0.215208	0.0734501	-0.178483	-0.353118	-0.39384	-0.152503	-0.338256	0.0696019	-0.0365763	0.299403	-0.0187099	0.181167	0.0198048	0.512221	0.0297531	0.312717	0.0573831	0.857495	0.0707811	FALSE	FALSE	FALSE	FALSE	FALSE	FALSE	FALSE
P01023	alpha-2-macroglobulin	117	AAQVTIQSSGTFSSK2+AHTSFQISLSVSYTGSR3+AIGYLNTGYQR2+AIGYLNTGYQR3+ALLAYAFALAGNQDK2+ALLAYAFALAGNQDK3+ALLAYAFALAGNQDKR3+APVGHFYEPQAPSAEVEMTSYVLLAYLTAQPAPTSEDLTSATNIVK6+AVDQSVLLMKPDAELSASSVYNLLPEK4+AYIFIDEAHITQALIWLSQR3+AYIFIDEAHITQALIWLSQR4+DLKPAIVK1+DLKPAIVK2+DM(UniMod:35)YSFLEDMGLK2+DMYSFLEDM(UniMod:35)GLK2+DMYSFLEDMGLK2+DMYSFLEDMGLK3+DNSVHWERPQKPK2+DNSVHWERPQKPK3+DNSVHWERPQKPK4+DRSPC(UniMod:4)YGYQWV…	P01023	P01023	A2MG_HUMAN	A2M	P01023	A2M	AAQVTIQSSGTFSSK+AHTSFQISLSVSYTGSR+AIGYLNTGYQR+ALLAYAFALAGNQDK+ALLAYAFALAGNQDKR+APVGHFYEPQAPSAEVEMTSYVLLAYLTAQPAPTSEDLTSATNIVK+AVDQSVLLMKPDAELSASSVYNLLPEK+AYIFIDEAHITQALIWLSQR+DLKPAIVK+DM(UniMod:35)YSFLEDMGLK+DMYSFLEDM(UniMod:35)GLK+DMYSFLEDMGLK+DNSVHWERPQKPK+DRSPC(UniMod:4)YGYQWVSEEHEEAHHTAYLVFSPSK+DTVIKPLLVEPEGLEK+EQAPHC(UniMod:4)IC(UniMod:4)ANGR+ETTFNSLLC(UniMod:4)PSGGEVSEELSLK+ETTFNSLLC(UniMod…	AAQVTIQSSGTFSSK+AHTSFQISLSVSYTGSR+AIGYLNTGYQR+ALLAYAFALAGNQDK+ALLAYAFALAGNQDKR+APVGHFYEPQAPSAEVEMTSYVLLAYLTAQPAPTSEDLTSATNIVK+AVDQSVLLMKPDAELSASSVYNLLPEK+AYIFIDEAHITQALIWLSQR+DLKPAIVK+DMYSFLEDMGLK+DNSVHWERPQKPK+DRSPCYGYQWVSEEHEEAHHTAYLVFSPSK+DTVIKPLLVEPEGLEK+EQAPHCICANGR+ETTFNSLLCPSGGEVSEELSLK+ETTFNSLLCPSGGEVSEELSLKLPPNVVEESAR+FEVQVTVPK+FQVDNNNR+FRVVSMDENFHPLNELIPLVYIQDPK+FSGQLNSHGCFYQQVK+GEAFTLK…	AAQVTIQSSGTFSSK2+AHTSFQISLSVSYTGSR3+AIGYLNTGYQR2+AIGYLNTGYQR3+ALLAYAFALAGNQDK2+ALLAYAFALAGNQDK3+ALLAYAFALAGNQDKR3+APVGHFYEPQAPSAEVEMTSYVLLAYLTAQPAPTSEDLTSATNIVK6+AVDQSVLLMKPDAELSASSVYNLLPEK4+AYIFIDEAHITQALIWLSQR3+AYIFIDEAHITQALIWLSQR4+DLKPAIVK1+DLKPAIVK2+DM(UniMod:35)YSFLEDMGLK2+DMYSFLEDM(UniMod:35)GLK2+DMYSFLEDMGLK2+DMYSFLEDMGLK3+DNSVHWERPQKPK2+DNSVHWERPQKPK3+DNSVHWERPQKPK4+DRSPC(UniMod:4)YGYQWV…	2+3+6+4+1+5	1	8.9855	0.376355	8.99719	0.410218	-0.162546	0.334263	-0.219966	LIMMA	-0.27321	-0.26795	-0.00525983	-0.27058	-0.661967	-0.59651	-0.420859	-0.564452	0.115548	0.0606102	0.410339	0.0232933	0.161763	0.106329	0.979571	0.0698344	0.294826	0.203647	0.992749	0.133548	FALSE	FALSE	FALSE	FALSE	FALSE	FALSE	FALSE
P10643	complement C7	20	AASGTQNNVLR2+DGFVQDEGTMFPVGK2+DSC(UniMod:4)TLPASAEK2+ELSHLPSLYDYSAYR3+ENPLTQAVPK2+EQTMSEC(UniMod:4)EAGALR2+ILPLTVC(UniMod:4)K2+LIDQYGTHYLQSGSLGGEYR3+LKQNDFNSVEEK3+LSGNVLSYTFQVK2+LTPLYELVK2+NVVYTC(UniMod:4)NEGYSLIGNPVAR3+QNDFNSVEEK2+RYSAWAESVTNLPQVIK3+SSGWHFVVK2+SYTSHTNEIHK3+VLFYVDSEK2+WLVGEMHC(UniMod:4)QK3+YSAWAESVTNLPQVIK2+YSAWAESVTNLPQVIK3	P10643	P10643	CO7_HUMAN	C7	P10643	C7	AASGTQNNVLR+DGFVQDEGTMFPVGK+DSC(UniMod:4)TLPASAEK+ELSHLPSLYDYSAYR+ENPLTQAVPK+EQTMSEC(UniMod:4)EAGALR+ILPLTVC(UniMod:4)K+LIDQYGTHYLQSGSLGGEYR+LKQNDFNSVEEK+LSGNVLSYTFQVK+LTPLYELVK+NVVYTC(UniMod:4)NEGYSLIGNPVAR+QNDFNSVEEK+RYSAWAESVTNLPQVIK+SSGWHFVVK+SYTSHTNEIHK+VLFYVDSEK+WLVGEMHC(UniMod:4)QK+YSAWAESVTNLPQVIK	AASGTQNNVLR+DGFVQDEGTMFPVGK+DSCTLPASAEK+ELSHLPSLYDYSAYR+ENPLTQAVPK+EQTMSECEAGALR+ILPLTVCK+LIDQYGTHYLQSGSLGGEYR+LKQNDFNSVEEK+LSGNVLSYTFQVK+LTPLYELVK+NVVYTCNEGYSLIGNPVAR+QNDFNSVEEK+RYSAWAESVTNLPQVIK+SSGWHFVVK+SYTSHTNEIHK+VLFYVDSEK+WLVGEMHCQK+YSAWAESVTNLPQVIK	AASGTQNNVLR2+DGFVQDEGTMFPVGK2+DSC(UniMod:4)TLPASAEK2+ELSHLPSLYDYSAYR3+ENPLTQAVPK2+EQTMSEC(UniMod:4)EAGALR2+ILPLTVC(UniMod:4)K2+LIDQYGTHYLQSGSLGGEYR3+LKQNDFNSVEEK3+LSGNVLSYTFQVK2+LTPLYELVK2+NVVYTC(UniMod:4)NEGYSLIGNPVAR3+QNDFNSVEEK2+RYSAWAESVTNLPQVIK3+SSGWHFVVK2+SYTSHTNEIHK3+VLFYVDSEK2+WLVGEMHC(UniMod:4)QK3+YSAWAESVTNLPQVIK2+YSAWAESVTNLPQVIK3	2+3	1	6.19516	0.187187	6.20981	0.431008	-0.0358686	-0.418878	0.478114	LIMMA	0.152385	0.477197	-0.324813	0.314791	-0.228481	0.155307	-0.731975	0.0268836	0.533251	0.799088	0.0823501	0.602699	0.420696	0.00498446	0.11385	0.0331307	0.546422	0.019763	0.46782	0.0764035	FALSE	TRUE	FALSE	FALSE	FALSE	TRUE	FALSE
P02649	apolipoprotein E	31	AATVGSLAGQPLQER2+AATVGSLAGQPLQER3+ALMDETM(UniMod:35)K2+ALMDETMK2+AQAWGER2+DADDLQK1+DADDLQK2+DRLDEVKEQVAEVR3+DRLDEVKEQVAEVR4+ELQAAQAR2+EQVAEVR2+FWDYLR2+GEVQAMLGQSTEELR2+GEVQAMLGQSTEELR3+LAVYQAGAR2+LDEVKEQVAEVR3+LEEQAQQIR2+LGADMEDVC(UniMod:4)GR2+LGPLVEQGR2+LQAEAFQAR2+MEEMGSR2+QQTEWQSGQR2+QWAGLVEK2+SELEEQLTPVAEETR2+SELEEQLTPVAEETR3+SWFEPLVEDMQR2+SWFEPLVEDMQR3+VQAAVGTSAAPVPSDNH2+VQAAVGTSAAPVPSDNH3+WE…	P02649	P02649	APOE_HUMAN	APOE	P02649	APOE	AATVGSLAGQPLQER+ALMDETM(UniMod:35)K+ALMDETMK+AQAWGER+DADDLQK+DRLDEVKEQVAEVR+ELQAAQAR+EQVAEVR+FWDYLR+GEVQAMLGQSTEELR+LAVYQAGAR+LDEVKEQVAEVR+LEEQAQQIR+LGADMEDVC(UniMod:4)GR+LGPLVEQGR+LQAEAFQAR+MEEMGSR+QQTEWQSGQR+QWAGLVEK+SELEEQLTPVAEETR+SWFEPLVEDMQR+VQAAVGTSAAPVPSDNH+WELALGR+WVQTLSEQVQEELLSSQVTQELR	AATVGSLAGQPLQER+ALMDETMK+AQAWGER+DADDLQK+DRLDEVKEQVAEVR+ELQAAQAR+EQVAEVR+FWDYLR+GEVQAMLGQSTEELR+LAVYQAGAR+LDEVKEQVAEVR+LEEQAQQIR+LGADMEDVCGR+LGPLVEQGR+LQAEAFQAR+MEEMGSR+QQTEWQSGQR+QWAGLVEK+SELEEQLTPVAEETR+SWFEPLVEDMQR+VQAAVGTSAAPVPSDNH+WELALGR+WVQTLSEQVQEELLSSQVTQELR	AATVGSLAGQPLQER2+AATVGSLAGQPLQER3+ALMDETM(UniMod:35)K2+ALMDETMK2+AQAWGER2+DADDLQK1+DADDLQK2+DRLDEVKEQVAEVR3+DRLDEVKEQVAEVR4+ELQAAQAR2+EQVAEVR2+FWDYLR2+GEVQAMLGQSTEELR2+GEVQAMLGQSTEELR3+LAVYQAGAR2+LDEVKEQVAEVR3+LEEQAQQIR2+LGADMEDVC(UniMod:4)GR2+LGPLVEQGR2+LQAEAFQAR2+MEEMGSR2+QQTEWQSGQR2+QWAGLVEK2+SELEEQLTPVAEETR2+SELEEQLTPVAEETR3+SWFEPLVEDMQR2+SWFEPLVEDMQR3+VQAAVGTSAAPVPSDNH2+VQAAVGTSAAPVPSDNH3+WE…	2+3+1+4	1	8.80064	0.525821	8.90494	0.56046	-0.181906	0.160379	-0.0177142	LIMMA	-0.296047	-0.105478	-0.19057	-0.200763	-0.838328	-0.563788	-0.770292	-0.610688	0.246233	0.352833	0.389153	0.209163	0.274062	0.642061	0.507518	0.325574	0.41292	0.759382	0.855964	0.437789	FALSE	FALSE	FALSE	FALSE	FALSE	FALSE	FALSE
P01024	complement C3	195	AAVYHHFISDGVR2+AAVYHHFISDGVR3+AAVYHHFISDGVRK3+AAVYHHFISDGVRK4+AC(UniMod:4)EPGVDYVYK2+AC(UniMod:4)EPGVDYVYK3+ADIGC(UniMod:4)TPGSGK2+AEDLVGK1+AFSDRNTLIIYLDK3+AGDFLEANYM(UniMod:35)NLQR2+AGDFLEANYMNLQR2+AGDFLEANYMNLQR3+APSTWLTAYVVK2+ASHLGLAR2+AVLYNYR2+AYYENSPQQVFSTEFEVK3+AYYENSPQQVFSTEFEVK4+C(UniMod:4)AEENC(UniMod:4)FIQK2+C(UniMod:4)C(UniMod:4)EDGMR2+DAPDHQELNLDVSLQLPSR3+DAPDHQELNLDVSLQLPSR4+DFDFVPPV…	P01024	P01024	CO3_HUMAN	C3	P01024	C3	AAVYHHFISDGVR+AAVYHHFISDGVRK+AC(UniMod:4)EPGVDYVYK+ADIGC(UniMod:4)TPGSGK+AEDLVGK+AFSDRNTLIIYLDK+AGDFLEANYM(UniMod:35)NLQR+AGDFLEANYMNLQR+APSTWLTAYVVK+ASHLGLAR+AVLYNYR+AYYENSPQQVFSTEFEVK+C(UniMod:4)AEENC(UniMod:4)FIQK+C(UniMod:4)C(UniMod:4)EDGMR+DAPDHQELNLDVSLQLPSR+DFDFVPPVVR+DIC(UniMod:4)EEQVNSLPGSITK+DKNRWEDPGK+DM(UniMod:35)ALTAFVLISLQEAK+DMALTAFVLISLQEAK+DQLTC(UniMod:4)NK+DSC(UniMod:4)VGSLVVK+D…	AAVYHHFISDGVR+AAVYHHFISDGVRK+ACEPGVDYVYK+ADIGCTPGSGK+AEDLVGK+AFSDRNTLIIYLDK+AGDFLEANYMNLQR+APSTWLTAYVVK+ASHLGLAR+AVLYNYR+AYYENSPQQVFSTEFEVK+CAEENCFIQK+CCEDGMR+DAPDHQELNLDVSLQLPSR+DFDFVPPVVR+DICEEQVNSLPGSITK+DKNRWEDPGK+DMALTAFVLISLQEAK+DQLTCNK+DSCVGSLVVK+DSITTWEILAVSMSDK+DSITTWEILAVSMSDKK+DTWVEHWPEEDECQDEENQK+DYAGVFSDAGLTFTSSSGQQTAQR+EDIPPADLSDQVPDTESETR+EGVQKEDIPPADLSDQVPDTESETR+ENEGFTVTAEGK+EPGQ…	AAVYHHFISDGVR2+AAVYHHFISDGVR3+AAVYHHFISDGVRK3+AAVYHHFISDGVRK4+AC(UniMod:4)EPGVDYVYK2+AC(UniMod:4)EPGVDYVYK3+ADIGC(UniMod:4)TPGSGK2+AEDLVGK1+AFSDRNTLIIYLDK3+AGDFLEANYM(UniMod:35)NLQR2+AGDFLEANYMNLQR2+AGDFLEANYMNLQR3+APSTWLTAYVVK2+ASHLGLAR2+AVLYNYR2+AYYENSPQQVFSTEFEVK3+AYYENSPQQVFSTEFEVK4+C(UniMod:4)AEENC(UniMod:4)FIQK2+C(UniMod:4)C(UniMod:4)EDGMR2+DAPDHQELNLDVSLQLPSR3+DAPDHQELNLDVSLQLPSR4+DFDFVPPV…	2+3+4+1+5	1	8.88865	0.170117	8.91695	0.18681	0.00761054	-0.517089	0.546359	LIMMA	0.100998	0.243644	-0.142647	0.172321	-0.0778564	0.092485	-0.33385	0.0371201	0.279852	0.394804	0.0485566	0.307522	0.25823	0.00252111	0.138242	0.014174	0.399726	0.011172	0.522286	0.0382855	FALSE	TRUE	FALSE	TRUE	FALSE	TRUE	FALSE
P01008	serpin family C member 1	54	ADGESC(UniMod:4)SASMMYQEGK2+ADGESC(UniMod:4)SASMMYQEGK3+AFLEVNEEGSEAAASTAVVIAGR3+ANRPFLVFIR3+ATEDEGSEQKIPEATNR3+ATEDEGSEQKIPEATNRR3+ATEDEGSEQKIPEATNRR4+DDLYVSDAFHK2+DDLYVSDAFHK3+DIPMNPMC(UniMod:4)IYR2+DIPMNPMC(UniMod:4)IYR3+EQLQDMGLVDLFSPEK3+EVPLNTIIFM(UniMod:35)GR2+EVPLNTIIFMGR2+EVPLNTIIFMGR3+FATTFYQHLADSK2+FATTFYQHLADSK3+FDTISEK1+FDTISEK2+FRIEDGFSLK2+FRIEDGFSLK3+FSPENTR2+FSPENTRK2+GDDITMVLILPKP…	P01008	P01008	ANT3_HUMAN	SERPINC1	P01008	SERPINC1	ADGESC(UniMod:4)SASMMYQEGK+AFLEVNEEGSEAAASTAVVIAGR+ANRPFLVFIR+ATEDEGSEQKIPEATNR+ATEDEGSEQKIPEATNRR+DDLYVSDAFHK+DIPMNPMC(UniMod:4)IYR+EQLQDMGLVDLFSPEK+EVPLNTIIFM(UniMod:35)GR+EVPLNTIIFMGR+FATTFYQHLADSK+FDTISEK+FRIEDGFSLK+FSPENTR+FSPENTRK+GDDITMVLILPKPEK+IEDGFSLK+IPEATNR+KATEDEGSEQKIPEATNR+KELFYKADGESC(UniMod:4)SASMMYQEGK+LPGIVAEGR+LPGIVAEGRDDLYVSDAFHK+LQPLDFK+LQPLDFKENAEQSR+NDNDNIFLSPLSISTAFAM(Uni…	ADGESCSASMMYQEGK+AFLEVNEEGSEAAASTAVVIAGR+ANRPFLVFIR+ATEDEGSEQKIPEATNR+ATEDEGSEQKIPEATNRR+DDLYVSDAFHK+DIPMNPMCIYR+EQLQDMGLVDLFSPEK+EVPLNTIIFMGR+FATTFYQHLADSK+FDTISEK+FRIEDGFSLK+FSPENTR+FSPENTRK+GDDITMVLILPKPEK+IEDGFSLK+IPEATNR+KATEDEGSEQKIPEATNR+KELFYKADGESCSASMMYQEGK+LPGIVAEGR+LPGIVAEGRDDLYVSDAFHK+LQPLDFK+LQPLDFKENAEQSR+NDNDNIFLSPLSISTAFAMTK+RVAEGTQVLELPFK+RVAEGTQVLELPFKGDDITMVLILPKPEK+RVWELSK+SK…	ADGESC(UniMod:4)SASMMYQEGK2+ADGESC(UniMod:4)SASMMYQEGK3+AFLEVNEEGSEAAASTAVVIAGR3+ANRPFLVFIR3+ATEDEGSEQKIPEATNR3+ATEDEGSEQKIPEATNRR3+ATEDEGSEQKIPEATNRR4+DDLYVSDAFHK2+DDLYVSDAFHK3+DIPMNPMC(UniMod:4)IYR2+DIPMNPMC(UniMod:4)IYR3+EQLQDMGLVDLFSPEK3+EVPLNTIIFM(UniMod:35)GR2+EVPLNTIIFMGR2+EVPLNTIIFMGR3+FATTFYQHLADSK2+FATTFYQHLADSK3+FDTISEK1+FDTISEK2+FRIEDGFSLK2+FRIEDGFSLK3+FSPENTR2+FSPENTRK2+GDDITMVLILPKP…	2+3+4+1+5	1	8.50598	0.174809	8.5324	0.166174	-0.133479	0.525404	-0.44887	LIMMA	-0.133246	-0.19504	0.0617945	-0.164143	-0.30125	-0.33703	-0.117809	-0.291142	0.0347582	-0.0530511	0.241398	-0.037144	0.115881	0.00868837	0.488069	0.0129892	0.231763	0.029307	0.855964	0.0366632	FALSE	TRUE	FALSE	TRUE	FALSE	TRUE	FALSE
P00915	carbonic anhydrase 1	12	ADGLAVIGVLMK2+EIINVGHSFHVNFEDNDNR3+EIINVGHSFHVNFEDNDNR4+ESISVSSEQLAQFR2+GGPFSDSYR2+HDTSLKPISVSYNPATAK3+HDTSLKPISVSYNPATAK4+LYPIANGNNQSPVDIK2+SLLSNVEGDNAVPMQHNNRPTQPLK4+VLDALQAIK2+YSAELHVAHWNSAK4+YSSLAEAASK2	P00915	P00915	CAH1_HUMAN	CA1	P00915	CA1	ADGLAVIGVLMK+EIINVGHSFHVNFEDNDNR+ESISVSSEQLAQFR+GGPFSDSYR+HDTSLKPISVSYNPATAK+LYPIANGNNQSPVDIK+SLLSNVEGDNAVPMQHNNRPTQPLK+VLDALQAIK+YSAELHVAHWNSAK+YSSLAEAASK	ADGLAVIGVLMK+EIINVGHSFHVNFEDNDNR+ESISVSSEQLAQFR+GGPFSDSYR+HDTSLKPISVSYNPATAK+LYPIANGNNQSPVDIK+SLLSNVEGDNAVPMQHNNRPTQPLK+VLDALQAIK+YSAELHVAHWNSAK+YSSLAEAASK	ADGLAVIGVLMK2+EIINVGHSFHVNFEDNDNR3+EIINVGHSFHVNFEDNDNR4+ESISVSSEQLAQFR2+GGPFSDSYR2+HDTSLKPISVSYNPATAK3+HDTSLKPISVSYNPATAK4+LYPIANGNNQSPVDIK2+SLLSNVEGDNAVPMQHNNRPTQPLK4+VLDALQAIK2+YSAELHVAHWNSAK4+YSSLAEAASK2	2+3+4	1	5.99556	0.579556	6.11794	0.881093	0.306431	-0.0580351	-0.196939	LIMMA	0.594113	-0.195415	0.789528	0.199349	-0.223519	-0.886441	-0.0845578	-0.418723	1.41175	0.495611	1.66361	0.817421	0.148434	0.568249	0.0750247	0.515492	0.27955	0.696272	0.394316	0.616408	FALSE	FALSE	FALSE	FALSE	FALSE	FALSE	FALSE
P12259	coagulation factor V	37	ADKPLSIHPQGIR3+AEVDDVIQVR2+AGMQTPFLIMDR2+ASEFLGYWEPR2+AVQPGETYTYK2+AWAYYSAVNPEK2+AWGESTPLANKPGK3+EDGILGPIIR2+EFNPLVIVGLSK2+EKPQSTISGLLGPTLYAEVGDIIK3+ENQFDPPIVAR2+EVIITGIQTQGAK2+EYEPYFK2+FTVNNLAEPQK2+GEYEEHLGILGPIIR3+HLSQDTGSPSGMRPWEDLPSQDTGSPSR4+IFEGNTNTK2+LAAEFASKPWIQVDMQK3+LELQGC(UniMod:4)EVNGC(UniMod:4)STPLGMENGK3+LLSLGAGEFK2+LSEGASYLDHTFPAEK3+MDDAVAPGR2+MPMGLSTGIISDSQIK2+MPMGLSTGIISDSQIK3+MYE…	P12259	P12259	FA5_HUMAN	F5	P12259	F5	ADKPLSIHPQGIR+AEVDDVIQVR+AGMQTPFLIMDR+ASEFLGYWEPR+AVQPGETYTYK+AWAYYSAVNPEK+AWGESTPLANKPGK+EDGILGPIIR+EFNPLVIVGLSK+EKPQSTISGLLGPTLYAEVGDIIK+ENQFDPPIVAR+EVIITGIQTQGAK+EYEPYFK+FTVNNLAEPQK+GEYEEHLGILGPIIR+HLSQDTGSPSGMRPWEDLPSQDTGSPSR+IFEGNTNTK+LAAEFASKPWIQVDMQK+LELQGC(UniMod:4)EVNGC(UniMod:4)STPLGMENGK+LLSLGAGEFK+LSEGASYLDHTFPAEK+MDDAVAPGR+MPMGLSTGIISDSQIK+MYEQEWVR+NFFNPPIISR+QHQLGVWPLLPGSFK+QITASSFK…	ADKPLSIHPQGIR+AEVDDVIQVR+AGMQTPFLIMDR+ASEFLGYWEPR+AVQPGETYTYK+AWAYYSAVNPEK+AWGESTPLANKPGK+EDGILGPIIR+EFNPLVIVGLSK+EKPQSTISGLLGPTLYAEVGDIIK+ENQFDPPIVAR+EVIITGIQTQGAK+EYEPYFK+FTVNNLAEPQK+GEYEEHLGILGPIIR+HLSQDTGSPSGMRPWEDLPSQDTGSPSR+IFEGNTNTK+LAAEFASKPWIQVDMQK+LELQGCEVNGCSTPLGMENGK+LLSLGAGEFK+LSEGASYLDHTFPAEK+MDDAVAPGR+MPMGLSTGIISDSQIK+MYEQEWVR+NFFNPPIISR+QHQLGVWPLLPGSFK+QITASSFK+QWLEIDLLK+RHEDTLTLF…	ADKPLSIHPQGIR3+AEVDDVIQVR2+AGMQTPFLIMDR2+ASEFLGYWEPR2+AVQPGETYTYK2+AWAYYSAVNPEK2+AWGESTPLANKPGK3+EDGILGPIIR2+EFNPLVIVGLSK2+EKPQSTISGLLGPTLYAEVGDIIK3+ENQFDPPIVAR2+EVIITGIQTQGAK2+EYEPYFK2+FTVNNLAEPQK2+GEYEEHLGILGPIIR3+HLSQDTGSPSGMRPWEDLPSQDTGSPSR4+IFEGNTNTK2+LAAEFASKPWIQVDMQK3+LELQGC(UniMod:4)EVNGC(UniMod:4)STPLGMENGK3+LLSLGAGEFK2+LSEGASYLDHTFPAEK3+MDDAVAPGR2+MPMGLSTGIISDSQIK2+MPMGLSTGIISDSQIK3+MYE…	3+2+4	1	5.47964	0.224151	5.5154	0.236836	0.38987	-0.48302	0.186869	LIMMA	0.301641	0.179319	0.122322	0.24048	0.0678714	-0.0182521	-0.127589	0.0637669	0.535411	0.376891	0.372232	0.417193	0.0131257	0.0737009	0.325857	0.00926291	0.0470858	0.154226	0.697461	0.0284227	TRUE	FALSE	FALSE	TRUE	TRUE	FALSE	FALSE
P04196	histidine rich glycoprotein	24	ADLFYDVEALDLESPK3+ALDLINK1+ALDLINKR2+DGYLFQLLR2+DHHHPHKPHEHGPPPPPDER5+DSPVLIDFFEDTER2+DSPVLIDFFEDTER3+EENDDFASFR2+GEVLPLPEANFPSFPLPHHK3+GEVLPLPEANFPSFPLPHHK4+GGEGTGYFVDFSVR2+GGEGTGYFVDFSVR3+HPNVFGFC(UniMod:4)R2+IADAHLDR2+KGEVLPLPEANFPSFPLPHHK4+KGEVLPLPEANFPSFPLPHHK5+QIGSVYR2+RDGYLFQLLR3+RPSEIVIGQC(UniMod:4)K3+SGFPQVSMFFTHTFPK3+VRGGEGTGYFVDFSVR3+YKEENDDFASFR2+YKEENDDFASFR3+YWNDC(UniMod:4)EPPDSR2	P04196	P04196	HRG_HUMAN	HRG	P04196	HRG	ADLFYDVEALDLESPK+ALDLINK+ALDLINKR+DGYLFQLLR+DHHHPHKPHEHGPPPPPDER+DSPVLIDFFEDTER+EENDDFASFR+GEVLPLPEANFPSFPLPHHK+GGEGTGYFVDFSVR+HPNVFGFC(UniMod:4)R+IADAHLDR+KGEVLPLPEANFPSFPLPHHK+QIGSVYR+RDGYLFQLLR+RPSEIVIGQC(UniMod:4)K+SGFPQVSMFFTHTFPK+VRGGEGTGYFVDFSVR+YKEENDDFASFR+YWNDC(UniMod:4)EPPDSR	ADLFYDVEALDLESPK+ALDLINK+ALDLINKR+DGYLFQLLR+DHHHPHKPHEHGPPPPPDER+DSPVLIDFFEDTER+EENDDFASFR+GEVLPLPEANFPSFPLPHHK+GGEGTGYFVDFSVR+HPNVFGFCR+IADAHLDR+KGEVLPLPEANFPSFPLPHHK+QIGSVYR+RDGYLFQLLR+RPSEIVIGQCK+SGFPQVSMFFTHTFPK+VRGGEGTGYFVDFSVR+YKEENDDFASFR+YWNDCEPPDSR	ADLFYDVEALDLESPK3+ALDLINK1+ALDLINKR2+DGYLFQLLR2+DHHHPHKPHEHGPPPPPDER5+DSPVLIDFFEDTER2+DSPVLIDFFEDTER3+EENDDFASFR2+GEVLPLPEANFPSFPLPHHK3+GEVLPLPEANFPSFPLPHHK4+GGEGTGYFVDFSVR2+GGEGTGYFVDFSVR3+HPNVFGFC(UniMod:4)R2+IADAHLDR2+KGEVLPLPEANFPSFPLPHHK4+KGEVLPLPEANFPSFPLPHHK5+QIGSVYR2+RDGYLFQLLR3+RPSEIVIGQC(UniMod:4)K3+SGFPQVSMFFTHTFPK3+VRGGEGTGYFVDFSVR3+YKEENDDFASFR2+YKEENDDFASFR3+YWNDC(UniMod:4)EPPDSR2	3+1+2+5+4	1	7.77945	0.319109	7.85138	0.418653	-0.332743	0.534269	-0.289939	LIMMA	-0.506982	-0.400294	-0.106688	-0.453638	-0.862274	-0.700571	-0.486511	-0.722214	-0.151689	-0.100017	0.273136	-0.185062	0.00663295	0.0106362	0.57084	0.00166232	0.029876	0.0333857	0.899926	0.00659095	TRUE	TRUE	FALSE	TRUE	TRUE	TRUE	FALSE
P01011	serpin family A member 3	21	ADLSGITGAR2+AVLDVFEEGTEASAATAVK3+DEELSC(UniMod:4)TVVELK2+DYNLNDILLQLGIEEAFTSK3+EIGELYLPK2+FNRPFLMIIVPTDTQNIFFMSK3+ITLLSALVETR2+ITLLSALVETR3+M(UniMod:35)EEVEAMLLPETLK2+M(UniMod:35)EEVEAMLLPETLKR3+MEEVEAM(UniMod:35)LLPETLK2+MEEVEAM(UniMod:35)LLPETLK3+MEEVEAM(UniMod:35)LLPETLKR3+MEEVEAMLLPETLK2+MEEVEAMLLPETLK3+MEEVEAMLLPETLKR2+MEEVEAMLLPETLKR3+NLAVSQVVHK2+WEMPFDPQDTHQSR2+WEMPFDPQDTHQSR3+WRDSLEFR2	P01011	P01011	AACT_HUMAN	SERPINA3	P01011	SERPINA3	ADLSGITGAR+AVLDVFEEGTEASAATAVK+DEELSC(UniMod:4)TVVELK+DYNLNDILLQLGIEEAFTSK+EIGELYLPK+FNRPFLMIIVPTDTQNIFFMSK+ITLLSALVETR+M(UniMod:35)EEVEAMLLPETLK+M(UniMod:35)EEVEAMLLPETLKR+MEEVEAM(UniMod:35)LLPETLK+MEEVEAM(UniMod:35)LLPETLKR+MEEVEAMLLPETLK+MEEVEAMLLPETLKR+NLAVSQVVHK+WEMPFDPQDTHQSR+WRDSLEFR	ADLSGITGAR+AVLDVFEEGTEASAATAVK+DEELSCTVVELK+DYNLNDILLQLGIEEAFTSK+EIGELYLPK+FNRPFLMIIVPTDTQNIFFMSK+ITLLSALVETR+MEEVEAMLLPETLK+MEEVEAMLLPETLKR+NLAVSQVVHK+WEMPFDPQDTHQSR+WRDSLEFR	ADLSGITGAR2+AVLDVFEEGTEASAATAVK3+DEELSC(UniMod:4)TVVELK2+DYNLNDILLQLGIEEAFTSK3+EIGELYLPK2+FNRPFLMIIVPTDTQNIFFMSK3+ITLLSALVETR2+ITLLSALVETR3+M(UniMod:35)EEVEAMLLPETLK2+M(UniMod:35)EEVEAMLLPETLKR3+MEEVEAM(UniMod:35)LLPETLK2+MEEVEAM(UniMod:35)LLPETLK3+MEEVEAM(UniMod:35)LLPETLKR3+MEEVEAMLLPETLK2+MEEVEAMLLPETLK3+MEEVEAMLLPETLKR2+MEEVEAMLLPETLKR3+NLAVSQVVHK2+WEMPFDPQDTHQSR2+WEMPFDPQDTHQSR3+WRDSLEFR2	2+3	1	9.2587	0.383903	9.36357	0.52203	0.223273	-0.685511	0.544142	LIMMA	0.597631	0.768529	-0.170898	0.68308	0.218528	0.448128	-0.576177	0.396505	0.976735	1.08893	0.234381	0.969656	0.00304462	2.94e-05	0.396356	3.2e-05	0.016383	0.000390251	0.77221	0.000289719	TRUE	TRUE	FALSE	TRUE	TRUE	TRUE	FALSE
P02787	transferrin	103	ADRDQYELLC(UniMod:4)LDNTR3+ADRDQYELLC(UniMod:4)LDNTR4+AIAANEADAVTLDAGLVYDAYLAPNNLKPVVAEFYGSK5+APNHAVVTR2+ASYLDC(UniMod:4)IR2+C(UniMod:4)DEWSVNSVGK2+C(UniMod:4)LKDGAGDVAFVK3+C(UniMod:4)STSSLLEAC(UniMod:4)TFR2+C(UniMod:4)STSSLLEAC(UniMod:4)TFR3+DC(UniMod:4)HLAQVPSHTVVAR2+DC(UniMod:4)HLAQVPSHTVVAR3+DC(UniMod:4)HLAQVPSHTVVAR4+DDTVC(UniMod:4)LAK2+DGAGDVAFVK2+DLLFKDSAHGFLK3+DLLFRDDTVC(UniMod:4)LAK2+DLL…	P02787	P02787	TRFE_HUMAN	TF	P02787	TF	ADRDQYELLC(UniMod:4)LDNTR+AIAANEADAVTLDAGLVYDAYLAPNNLKPVVAEFYGSK+APNHAVVTR+ASYLDC(UniMod:4)IR+C(UniMod:4)DEWSVNSVGK+C(UniMod:4)LKDGAGDVAFVK+C(UniMod:4)STSSLLEAC(UniMod:4)TFR+DC(UniMod:4)HLAQVPSHTVVAR+DDTVC(UniMod:4)LAK+DGAGDVAFVK+DLLFKDSAHGFLK+DLLFRDDTVC(UniMod:4)LAK+DSAHGFLK+DSAHGFLKVPPR+DSGFQM(UniMod:35)NQLR+DSGFQMNQLR+DYELLC(UniMod:4)LDGTR+EDLIWELLNQAQEHFGK+EDLIWELLNQAQEHFGKDK+EDPQTFYYAVAVVK+E…	ADRDQYELLCLDNTR+AIAANEADAVTLDAGLVYDAYLAPNNLKPVVAEFYGSK+APNHAVVTR+ASYLDCIR+CDEWSVNSVGK+CLKDGAGDVAFVK+CSTSSLLEACTFR+DCHLAQVPSHTVVAR+DDTVCLAK+DGAGDVAFVK+DLLFKDSAHGFLK+DLLFRDDTVCLAK+DSAHGFLK+DSAHGFLKVPPR+DSGFQMNQLR+DYELLCLDGTR+EDLIWELLNQAQEHFGK+EDLIWELLNQAQEHFGKDK+EDPQTFYYAVAVVK+EDPQTFYYAVAVVKK+EFQLFSSPHGK+EFQLFSSPHGKDLLFK+EGTCPEAPTDECKPVK+EGTCPEAPTDECKPVKWCALSHHER+EGYYGYTGAFR+FDEFFSEGCAPGSK+FDEFFSEG…	ADRDQYELLC(UniMod:4)LDNTR3+ADRDQYELLC(UniMod:4)LDNTR4+AIAANEADAVTLDAGLVYDAYLAPNNLKPVVAEFYGSK5+APNHAVVTR2+ASYLDC(UniMod:4)IR2+C(UniMod:4)DEWSVNSVGK2+C(UniMod:4)LKDGAGDVAFVK3+C(UniMod:4)STSSLLEAC(UniMod:4)TFR2+C(UniMod:4)STSSLLEAC(UniMod:4)TFR3+DC(UniMod:4)HLAQVPSHTVVAR2+DC(UniMod:4)HLAQVPSHTVVAR3+DC(UniMod:4)HLAQVPSHTVVAR4+DDTVC(UniMod:4)LAK2+DGAGDVAFVK2+DLLFKDSAHGFLK3+DLLFRDDTVC(UniMod:4)LAK2+DLL…	3+4+5+2+1+6	1	8.95135	0.223699	8.89063	0.266236	-0.185722	0.392423	-0.262554	LIMMA	-0.205439	-0.205798	0.000359459	-0.205618	-0.463739	-0.424102	-0.275775	-0.400875	0.0528615	0.0125053	0.276494	-0.0103618	0.114897	0.063748	0.997899	0.0396634	0.231763	0.139874	0.99882	0.0887517	FALSE	FALSE	FALSE	FALSE	FALSE	FALSE	FALSE
P04040	catalase	3	ADVLTTGAGNPVGDK2+DAQIFIQK2+NLSVEDAAR2	P04040	P04040	CATA_HUMAN	CAT	P04040	CAT	ADVLTTGAGNPVGDK+DAQIFIQK+NLSVEDAAR	ADVLTTGAGNPVGDK+DAQIFIQK+NLSVEDAAR	ADVLTTGAGNPVGDK2+DAQIFIQK2+NLSVEDAAR2	2	1	4.61293	0.324391	4.73192	0.67465	0.452702	-0.163962	-0.20732	LIMMA	0.725676	-0.0870058	0.812681	0.319335	0.127388	-0.592652	0.173085	-0.132928	1.32396	0.41864	1.45228	0.771598	0.0190538	0.727994	0.0144476	0.159861	0.0624082	0.814489	0.217677	0.262614	FALSE	FALSE	TRUE	FALSE	FALSE	FALSE	FALSE
P07360	complement C8 gamma chain	9	AEATTLHVAPQGTAMAVSTFR3+FLQEQGHR2+LDGIC(UniMod:4)WQVR2+QLYGDTGVLGR2+RPASPISTIQPK2+RPASPISTIQPK3+SLPVSDSVLSGFEQR2+SLPVSDSVLSGFEQR3+VQEAHLTEDQIFYFPK3	P07360	P07360	CO8G_HUMAN	C8G	P07360	C8G	AEATTLHVAPQGTAMAVSTFR+FLQEQGHR+LDGIC(UniMod:4)WQVR+QLYGDTGVLGR+RPASPISTIQPK+SLPVSDSVLSGFEQR+VQEAHLTEDQIFYFPK	AEATTLHVAPQGTAMAVSTFR+FLQEQGHR+LDGICWQVR+QLYGDTGVLGR+RPASPISTIQPK+SLPVSDSVLSGFEQR+VQEAHLTEDQIFYFPK	AEATTLHVAPQGTAMAVSTFR3+FLQEQGHR2+LDGIC(UniMod:4)WQVR2+QLYGDTGVLGR2+RPASPISTIQPK2+RPASPISTIQPK3+SLPVSDSVLSGFEQR2+SLPVSDSVLSGFEQR3+VQEAHLTEDQIFYFPK3	3+2	1	7.15058	0.21841	7.13291	0.319759	0.0881104	-0.199785	0.139112	LIMMA	0.12148	0.128318	-0.00683791	0.124899	-0.199356	-0.142838	-0.349826	-0.11763	0.442316	0.399474	0.33615	0.367428	0.445801	0.341916	0.967825	0.301669	0.565645	0.462713	0.985264	0.408247	FALSE	FALSE	FALSE	FALSE	FALSE	FALSE	FALSE
P19823	inter-alpha-trypsin inhibitor heavy chain 2	53	AEDHFSVIDFNQNIR3+AHVSFKPTVAQQR2+AHVSFKPTVAQQR3+DKHADPDFTR3+DKHADPDFTRK3+ETAVDGELVVLYDVK2+ETAVDGELVVLYDVK3+FLHVPDTFEGHFDGVPVISK3+FLHVPDTFEGHFDGVPVISK4+FYNQVSTPLLR2+FYNQVSTPLLR3+HADPDFTR2+HADPDFTRK2+HLEVDVWVIEPQGLR2+HLEVDVWVIEPQGLR3+HLEVDVWVIEPQGLR4+IQPSGGTNINEALLR2+IQPSGGTNINEALLR3+IYGNQDTSSQLK2+IYGNQDTSSQLKK2+IYGNQDTSSQLKK3+IYLQPGR2+LGSYEHR2+LSNENHGIAQR2+LSNENHGIAQR3+LWAYLTINQLLAER2+LWAYLTINQLLAE…	P19823	P19823	ITIH2_HUMAN	ITIH2	P19823	ITIH2	AEDHFSVIDFNQNIR+AHVSFKPTVAQQR+DKHADPDFTR+DKHADPDFTRK+ETAVDGELVVLYDVK+FLHVPDTFEGHFDGVPVISK+FYNQVSTPLLR+HADPDFTR+HADPDFTRK+HLEVDVWVIEPQGLR+IQPSGGTNINEALLR+IYGNQDTSSQLK+IYGNQDTSSQLKK+IYLQPGR+LGSYEHR+LSNENHGIAQR+LWAYLTINQLLAER+M(UniMod:35)ATTMIQSK+MATTM(UniMod:35)IQSK+MATTMIQSK+NDLISATK+NILFVIDVSGSMWGVK+NVQFNYPHTSVTDVTQNNFHNYFGGSEIVVAGK+QTVEAMK+RLSNENHGIAQR+SILQM(UniMod:35)SLDHHIVTPLTSLVIENEAGDER+SIL…	AEDHFSVIDFNQNIR+AHVSFKPTVAQQR+DKHADPDFTR+DKHADPDFTRK+ETAVDGELVVLYDVK+FLHVPDTFEGHFDGVPVISK+FYNQVSTPLLR+HADPDFTR+HADPDFTRK+HLEVDVWVIEPQGLR+IQPSGGTNINEALLR+IYGNQDTSSQLK+IYGNQDTSSQLKK+IYLQPGR+LGSYEHR+LSNENHGIAQR+LWAYLTINQLLAER+MATTMIQSK+NDLISATK+NILFVIDVSGSMWGVK+NVQFNYPHTSVTDVTQNNFHNYFGGSEIVVAGK+QTVEAMK+RLSNENHGIAQR+SILQMSLDHHIVTPLTSLVIENEAGDER+SLAPTAAAK+SLPGESEEMMEEVDQVTLYSYK+SSALDMENFR+TEVNVLPGAK+T…	AEDHFSVIDFNQNIR3+AHVSFKPTVAQQR2+AHVSFKPTVAQQR3+DKHADPDFTR3+DKHADPDFTRK3+ETAVDGELVVLYDVK2+ETAVDGELVVLYDVK3+FLHVPDTFEGHFDGVPVISK3+FLHVPDTFEGHFDGVPVISK4+FYNQVSTPLLR2+FYNQVSTPLLR3+HADPDFTR2+HADPDFTRK2+HLEVDVWVIEPQGLR2+HLEVDVWVIEPQGLR3+HLEVDVWVIEPQGLR4+IQPSGGTNINEALLR2+IQPSGGTNINEALLR3+IYGNQDTSSQLK2+IYGNQDTSSQLKK2+IYGNQDTSSQLKK3+IYLQPGR2+LGSYEHR2+LSNENHGIAQR2+LSNENHGIAQR3+LWAYLTINQLLAER2+LWAYLTINQLLAE…	3+2+4+1+5	1	8.20056	0.255324	8.12663	0.300969	-0.124286	0.631432	-0.569988	LIMMA	-0.268195	-0.437637	0.169441	-0.352916	-0.508081	-0.640377	-0.0870073	-0.534253	-0.0283098	-0.234896	0.42589	-0.17158	0.0296299	0.0001183	0.187555	0.000398482	0.0869658	0.00106943	0.589728	0.00219651	FALSE	TRUE	FALSE	TRUE	FALSE	TRUE	FALSE
P00450	ceruloplasmin	90	AEEEHLGILGPQLHADVGDK3+AEEEHLGILGPQLHADVGDK4+AEEEHLGILGPQLHADVGDKVK3+AEEEHLGILGPQLHADVGDKVK4+AEEEHLGILGPQLHADVGDKVK5+AGLQAFFQVQEC(UniMod:4)NK2+AGLQAFFQVQEC(UniMod:4)NK3+ALYLQYTDETFR2+ALYLQYTDETFR3+DDEEFIESNK2+DIASGLIGPLIIC(UniMod:4)K2+DIASGLIGPLIIC(UniMod:4)K3+DIFTGLIGPM(UniMod:35)K2+DIFTGLIGPMK2+DLYSGLIGPLIVC(UniMod:4)R2+DLYSGLIGPLIVC(UniMod:4)R3+DNEDFQESNR2+DVDKEFYLFPTVFDENESLLLEDNIR4+EDEDFQESNK…	P00450	P00450	CERU_HUMAN	CP	P00450	CP	AEEEHLGILGPQLHADVGDK+AEEEHLGILGPQLHADVGDKVK+AGLQAFFQVQEC(UniMod:4)NK+ALYLQYTDETFR+DDEEFIESNK+DIASGLIGPLIIC(UniMod:4)K+DIFTGLIGPM(UniMod:35)K+DIFTGLIGPMK+DLYSGLIGPLIVC(UniMod:4)R+DNEDFQESNR+DVDKEFYLFPTVFDENESLLLEDNIR+EDEDFQESNK+EFYLFPTVFDENESLLLEDNIR+ERGPEEEHLGILGPVIWAEVGDTIR+EVGPTNADPVC(UniMod:4)LAK+EYTDASFTNR+EYTDASFTNRK+FNKNNEGTYYSPNYNPQSR+GAYPLSIEPIGVR+GEFYIGSK+GPEEEHLGILGPVIWAEVGDTIR+GVYSSDVF…	AEEEHLGILGPQLHADVGDK+AEEEHLGILGPQLHADVGDKVK+AGLQAFFQVQECNK+ALYLQYTDETFR+DDEEFIESNK+DIASGLIGPLIICK+DIFTGLIGPMK+DLYSGLIGPLIVCR+DNEDFQESNR+DVDKEFYLFPTVFDENESLLLEDNIR+EDEDFQESNK+EFYLFPTVFDENESLLLEDNIR+ERGPEEEHLGILGPVIWAEVGDTIR+EVGPTNADPVCLAK+EYTDASFTNR+EYTDASFTNRK+FNKNNEGTYYSPNYNPQSR+GAYPLSIEPIGVR+GEFYIGSK+GPEEEHLGILGPVIWAEVGDTIR+GVYSSDVFDIFPGTYQTLEMFPR+HIDREFVVMFSVVDENFSWYLEDNIK+HRGVYSSDVFDIFPGTYQTL…	AEEEHLGILGPQLHADVGDK3+AEEEHLGILGPQLHADVGDK4+AEEEHLGILGPQLHADVGDKVK3+AEEEHLGILGPQLHADVGDKVK4+AEEEHLGILGPQLHADVGDKVK5+AGLQAFFQVQEC(UniMod:4)NK2+AGLQAFFQVQEC(UniMod:4)NK3+ALYLQYTDETFR2+ALYLQYTDETFR3+DDEEFIESNK2+DIASGLIGPLIIC(UniMod:4)K2+DIASGLIGPLIIC(UniMod:4)K3+DIFTGLIGPM(UniMod:35)K2+DIFTGLIGPMK2+DLYSGLIGPLIVC(UniMod:4)R2+DLYSGLIGPLIVC(UniMod:4)R3+DNEDFQESNR2+DVDKEFYLFPTVFDENESLLLEDNIR4+EDEDFQESNK…	3+4+5+2+1+6	1	7.7291	0.324687	7.85491	0.295378	0.520344	-0.72906	0.339627	LIMMA	0.527428	0.361806	0.165622	0.444617	0.315444	0.182647	-0.0609979	0.284372	0.739412	0.540965	0.392242	0.604862	1.74e-05	0.000262829	0.146174	3.27e-06	0.000393608	0.00197998	0.532829	5.28e-05	TRUE	TRUE	FALSE	TRUE	TRUE	TRUE	FALSE
P00748	coagulation factor XII	16	AEEHTVVLTVTGEPC(UniMod:4)HFPFQYHR4+ASC(UniMod:4)YDGR2+C(UniMod:4)FEPQLLR2+C(UniMod:4)LEVEGHR2+EQPPSLTR2+GRPGPQPWC(UniMod:4)ATTPNFDQDQR3+LHEAFSPVSYQHDLALLR3+LHEAFSPVSYQHDLALLR4+NEIWYR2+NGPLSC(UniMod:4)GQR2+NPDNDIRPWC(UniMod:4)FVLNR3+NWGLGGHAFC(UniMod:4)R3+TEQAAVAR2+TTLSGAPC(UniMod:4)QPWASEATYR3+VVGGLVALR2+WGYC(UniMod:4)LEPK2	P00748	P00748	FA12_HUMAN	F12	P00748	F12	AEEHTVVLTVTGEPC(UniMod:4)HFPFQYHR+ASC(UniMod:4)YDGR+C(UniMod:4)FEPQLLR+C(UniMod:4)LEVEGHR+EQPPSLTR+GRPGPQPWC(UniMod:4)ATTPNFDQDQR+LHEAFSPVSYQHDLALLR+NEIWYR+NGPLSC(UniMod:4)GQR+NPDNDIRPWC(UniMod:4)FVLNR+NWGLGGHAFC(UniMod:4)R+TEQAAVAR+TTLSGAPC(UniMod:4)QPWASEATYR+VVGGLVALR+WGYC(UniMod:4)LEPK	AEEHTVVLTVTGEPCHFPFQYHR+ASCYDGR+CFEPQLLR+CLEVEGHR+EQPPSLTR+GRPGPQPWCATTPNFDQDQR+LHEAFSPVSYQHDLALLR+NEIWYR+NGPLSCGQR+NPDNDIRPWCFVLNR+NWGLGGHAFCR+TEQAAVAR+TTLSGAPCQPWASEATYR+VVGGLVALR+WGYCLEPK	AEEHTVVLTVTGEPC(UniMod:4)HFPFQYHR4+ASC(UniMod:4)YDGR2+C(UniMod:4)FEPQLLR2+C(UniMod:4)LEVEGHR2+EQPPSLTR2+GRPGPQPWC(UniMod:4)ATTPNFDQDQR3+LHEAFSPVSYQHDLALLR3+LHEAFSPVSYQHDLALLR4+NEIWYR2+NGPLSC(UniMod:4)GQR2+NPDNDIRPWC(UniMod:4)FVLNR3+NWGLGGHAFC(UniMod:4)R3+TEQAAVAR2+TTLSGAPC(UniMod:4)QPWASEATYR3+VVGGLVALR2+WGYC(UniMod:4)LEPK2	4+2+3	1	6.49347	0.239401	6.49434	0.279777	0.0397455	-0.256	0.240085	LIMMA	0.0950982	0.168525	-0.0734267	0.131812	-0.188644	-0.0712811	-0.37676	-0.0826774	0.378841	0.408331	0.229907	0.346301	0.499309	0.161775	0.62498	0.219429	0.615657	0.272844	0.923173	0.316016	FALSE	FALSE	FALSE	FALSE	FALSE	FALSE	FALSE
P02647	apolipoprotein A1	63	AELQEGAR2+AHVDALR1+AKPALEDLR2+AKPALEDLRQGLLPVLESFK3+AKPALEDLRQGLLPVLESFK4+ATEHLSTLSEK2+ATEHLSTLSEK3+DLATVYVDVLK2+DLATVYVDVLK3+DLATVYVDVLKDSGR2+DLATVYVDVLKDSGR3+DLEEVKAK2+DSGRDYVSQFEGSALGK3+DYVSQFEGSALGK2+DYVSQFEGSALGK3+EQLGPVTQEFWDNLEK3+EQLGPVTQEFWDNLEKETEGLR3+EQLGPVTQEFWDNLEKETEGLRQEMSK4+ETEGLRQEM(UniMod:35)SK3+ETEGLRQEMSK2+ETEGLRQEMSK3+HFWQQDEPPQSPWDR3+KWQEEM(UniMod:35)ELYR2+KWQEEM(UniMod:35)EL…	P02647	P02647	APOA1_HUMAN	APOA1	P02647	APOA1	AELQEGAR+AHVDALR+AKPALEDLR+AKPALEDLRQGLLPVLESFK+ATEHLSTLSEK+DLATVYVDVLK+DLATVYVDVLKDSGR+DLEEVKAK+DSGRDYVSQFEGSALGK+DYVSQFEGSALGK+EQLGPVTQEFWDNLEK+EQLGPVTQEFWDNLEKETEGLR+EQLGPVTQEFWDNLEKETEGLRQEMSK+ETEGLRQEM(UniMod:35)SK+ETEGLRQEMSK+HFWQQDEPPQSPWDR+KWQEEM(UniMod:35)ELYR+KWQEEMELYR+LAEYHAK+LEALKENGGAR+LHELQEK+LLDNWDSVTSTFSK+LREQLGPVTQEFWDNLEK+LREQLGPVTQEFWDNLEKETEGLR+LSPLGEEM(UniMod:35)R+LSPLGEEM(U…	AELQEGAR+AHVDALR+AKPALEDLR+AKPALEDLRQGLLPVLESFK+ATEHLSTLSEK+DLATVYVDVLK+DLATVYVDVLKDSGR+DLEEVKAK+DSGRDYVSQFEGSALGK+DYVSQFEGSALGK+EQLGPVTQEFWDNLEK+EQLGPVTQEFWDNLEKETEGLR+EQLGPVTQEFWDNLEKETEGLRQEMSK+ETEGLRQEMSK+HFWQQDEPPQSPWDR+KWQEEMELYR+LAEYHAK+LEALKENGGAR+LHELQEK+LLDNWDSVTSTFSK+LREQLGPVTQEFWDNLEK+LREQLGPVTQEFWDNLEKETEGLR+LSPLGEEMR+LSPLGEEMRDR+PALEDLR+QEMSKDLEEVK+QGLLPVLESFK+THLAPYSDELR+THLAPYSDEL…	AELQEGAR2+AHVDALR1+AKPALEDLR2+AKPALEDLRQGLLPVLESFK3+AKPALEDLRQGLLPVLESFK4+ATEHLSTLSEK2+ATEHLSTLSEK3+DLATVYVDVLK2+DLATVYVDVLK3+DLATVYVDVLKDSGR2+DLATVYVDVLKDSGR3+DLEEVKAK2+DSGRDYVSQFEGSALGK3+DYVSQFEGSALGK2+DYVSQFEGSALGK3+EQLGPVTQEFWDNLEK3+EQLGPVTQEFWDNLEKETEGLR3+EQLGPVTQEFWDNLEKETEGLRQEMSK4+ETEGLRQEM(UniMod:35)SK3+ETEGLRQEMSK2+ETEGLRQEMSK3+HFWQQDEPPQSPWDR3+KWQEEM(UniMod:35)ELYR2+KWQEEM(UniMod:35)EL…	2+1+3+4	1	10.2797	0.629113	10.05	0.595671	-0.308958	0.806073	-0.600611	LIMMA	-0.857393	-0.99786	0.140467	-0.927626	-1.21517	-1.30024	-0.242017	-1.19808	-0.499611	-0.695479	0.522951	-0.657169	2.97e-05	1.58e-07	0.459474	7.57e-08	0.000560105	5.94e-06	0.83073	2.14e-06	TRUE	TRUE	FALSE	TRUE	TRUE	TRUE	FALSE
P0C0L5	complement C4B (Chido blood group)	8	AEM(UniMod:35)ADQAAAWLTR2+AEMADQAAAWLTR2+AEMADQAAAWLTR3+ASSFLGEK1+ASSFLGEK2+GSSTWLTAFVLK2+GSSTWLTAFVLK3+LQETSNWLLSQQQADGSFQDLSPVIHR4	P0C0L5	P0C0L5	CO4B_HUMAN	C4B	P0C0L5	C4B	AEM(UniMod:35)ADQAAAWLTR+AEMADQAAAWLTR+ASSFLGEK+GSSTWLTAFVLK+LQETSNWLLSQQQADGSFQDLSPVIHR	AEMADQAAAWLTR+ASSFLGEK+GSSTWLTAFVLK+LQETSNWLLSQQQADGSFQDLSPVIHR	AEM(UniMod:35)ADQAAAWLTR2+AEMADQAAAWLTR2+AEMADQAAAWLTR3+ASSFLGEK1+ASSFLGEK2+GSSTWLTAFVLK2+GSSTWLTAFVLK3+LQETSNWLLSQQQADGSFQDLSPVIHR4	2+3+1+4	1	7.85204	0.523032	7.96016	0.424519	0.47546	-0.667829	0.312102	LIMMA	0.693351	0.476921	0.21643	0.585136	0.380105	0.21218	-0.118444	0.348345	1.0066	0.741663	0.551304	0.821928	8.62e-05	0.000896579	0.197098	1.92e-05	0.00114555	0.00482445	0.589728	0.000181085	TRUE	TRUE	FALSE	TRUE	TRUE	TRUE	FALSE
P43652	afamin	26	AESPEVC(UniMod:4)FNEESPK2+AFSSYQK2+AIPVTQYLK2+DADPDTFFAK2+DMVEYKDR2+ESLLNHFLYEVAR2+ESLLNHFLYEVAR3+FLVNLVK1+FLVNLVK2+FTDSENVC(UniMod:4)QER2+FTFEYSR2+GQC(UniMod:4)IINSNK2+HELTDEELQSLFTNFANVVDK3+HFQNLGK2+IAPQLSTEELVSLGEK2+IAPQLSTEELVSLGEK3+IC(UniMod:4)AMEGLPQK2+LC(UniMod:4)FFYNK2+LPNNVLQEK2+NPFVFAPTLLTVAVHFEEVAK3+RHPDLSIPELLR3+RNPFVFAPTLLTVAVHFEEVAK4+SDVGFLPPFPTLDPEEK3+TDRFLVNLVK3+VMNHIC(UniMod:4)SK…	P43652	P43652	AFAM_HUMAN	AFM	P43652	AFM	AESPEVC(UniMod:4)FNEESPK+AFSSYQK+AIPVTQYLK+DADPDTFFAK+DMVEYKDR+ESLLNHFLYEVAR+FLVNLVK+FTDSENVC(UniMod:4)QER+FTFEYSR+GQC(UniMod:4)IINSNK+HELTDEELQSLFTNFANVVDK+HFQNLGK+IAPQLSTEELVSLGEK+IC(UniMod:4)AMEGLPQK+LC(UniMod:4)FFYNK+LPNNVLQEK+NPFVFAPTLLTVAVHFEEVAK+RHPDLSIPELLR+RNPFVFAPTLLTVAVHFEEVAK+SDVGFLPPFPTLDPEEK+TDRFLVNLVK+VMNHIC(UniMod:4)SK+VNC(UniMod:4)LQTR	AESPEVCFNEESPK+AFSSYQK+AIPVTQYLK+DADPDTFFAK+DMVEYKDR+ESLLNHFLYEVAR+FLVNLVK+FTDSENVCQER+FTFEYSR+GQCIINSNK+HELTDEELQSLFTNFANVVDK+HFQNLGK+IAPQLSTEELVSLGEK+ICAMEGLPQK+LCFFYNK+LPNNVLQEK+NPFVFAPTLLTVAVHFEEVAK+RHPDLSIPELLR+RNPFVFAPTLLTVAVHFEEVAK+SDVGFLPPFPTLDPEEK+TDRFLVNLVK+VMNHICSK+VNCLQTR	AESPEVC(UniMod:4)FNEESPK2+AFSSYQK2+AIPVTQYLK2+DADPDTFFAK2+DMVEYKDR2+ESLLNHFLYEVAR2+ESLLNHFLYEVAR3+FLVNLVK1+FLVNLVK2+FTDSENVC(UniMod:4)QER2+FTFEYSR2+GQC(UniMod:4)IINSNK2+HELTDEELQSLFTNFANVVDK3+HFQNLGK2+IAPQLSTEELVSLGEK2+IAPQLSTEELVSLGEK3+IC(UniMod:4)AMEGLPQK2+LC(UniMod:4)FFYNK2+LPNNVLQEK2+NPFVFAPTLLTVAVHFEEVAK3+RHPDLSIPELLR3+RNPFVFAPTLLTVAVHFEEVAK4+SDVGFLPPFPTLDPEEK3+TDRFLVNLVK3+VMNHIC(UniMod:4)SK…	2+3+1+4	1	7.64997	0.403562	7.53578	0.417452	-0.383364	0.578481	-0.294421	LIMMA	-0.566713	-0.420565	-0.146147	-0.493639	-0.908096	-0.709087	-0.511102	-0.751701	-0.225329	-0.132043	0.218807	-0.235577	0.00194534	0.0056667	0.420291	0.000480952	0.011273	0.0213446	0.792984	0.00247035	TRUE	TRUE	FALSE	TRUE	TRUE	TRUE	FALSE
P06727	apolipoprotein A4	52	AEVSADQVATVMWDYFSQLSNNAK3+ALVQQM(UniMod:35)EQLR2+ALVQQMEQLR2+ALVQQMEQLR3+DKVNSFFSTFK3+EAVEHLQK2+ENADSLQASLRPHADELK3+ENADSLQASLRPHADELK4+GNTEGLQK2+IDQNVEELK2+IDQNVEELKGR2+IDQNVEELKGR3+IDQTVEELR2+IDQTVEELRR2+IDQTVEELRR3+ISASAEELR2+KLVPFATELHER2+KLVPFATELHER3+LAPLAEDVR2+LEPYADQLR2+LGEVNTYAGDLQK2+LGPHAGDVEGHLSFLEK2+LGPHAGDVEGHLSFLEK3+LGPHAGDVEGHLSFLEK4+LKEEIGK2+LKEEIGKELEELR2+LKEEIGKELEELR3+LLPHANEVS…	P06727	P06727	APOA4_HUMAN	APOA4	P06727	APOA4	AEVSADQVATVMWDYFSQLSNNAK+ALVQQM(UniMod:35)EQLR+ALVQQMEQLR+DKVNSFFSTFK+EAVEHLQK+ENADSLQASLRPHADELK+GNTEGLQK+IDQNVEELK+IDQNVEELKGR+IDQTVEELR+IDQTVEELRR+ISASAEELR+KLVPFATELHER+LAPLAEDVR+LEPYADQLR+LGEVNTYAGDLQK+LGPHAGDVEGHLSFLEK+LKEEIGK+LKEEIGKELEELR+LLPHANEVSQK+LNHQLEGLTFQMK+LTPYADEFK+LVPFATELHER+QLTPYAQR+RRVEPYGENFNK+RVEPYGENFNK+SELTQQLNALFQDK+SLAELGGHLDQQVEEFR+SLAELGGHLDQQVEEFRR+SLAPYAQDTQEK+TLSLP…	AEVSADQVATVMWDYFSQLSNNAK+ALVQQMEQLR+DKVNSFFSTFK+EAVEHLQK+ENADSLQASLRPHADELK+GNTEGLQK+IDQNVEELK+IDQNVEELKGR+IDQTVEELR+IDQTVEELRR+ISASAEELR+KLVPFATELHER+LAPLAEDVR+LEPYADQLR+LGEVNTYAGDLQK+LGPHAGDVEGHLSFLEK+LKEEIGK+LKEEIGKELEELR+LLPHANEVSQK+LNHQLEGLTFQMK+LTPYADEFK+LVPFATELHER+QLTPYAQR+RRVEPYGENFNK+RVEPYGENFNK+SELTQQLNALFQDK+SLAELGGHLDQQVEEFR+SLAELGGHLDQQVEEFRR+SLAPYAQDTQEK+TLSLPELEQQQEQQQEQQQEQVQMLAP…	AEVSADQVATVMWDYFSQLSNNAK3+ALVQQM(UniMod:35)EQLR2+ALVQQMEQLR2+ALVQQMEQLR3+DKVNSFFSTFK3+EAVEHLQK2+ENADSLQASLRPHADELK3+ENADSLQASLRPHADELK4+GNTEGLQK2+IDQNVEELK2+IDQNVEELKGR2+IDQNVEELKGR3+IDQTVEELR2+IDQTVEELRR2+IDQTVEELRR3+ISASAEELR2+KLVPFATELHER2+KLVPFATELHER3+LAPLAEDVR2+LEPYADQLR2+LGEVNTYAGDLQK2+LGPHAGDVEGHLSFLEK2+LGPHAGDVEGHLSFLEK3+LGPHAGDVEGHLSFLEK4+LKEEIGK2+LKEEIGKELEELR2+LKEEIGKELEELR3+LLPHANEVS…	3+2+4+5	1	8.77235	0.608497	8.57995	0.758582	-0.117561	0.597752	-0.539667	LIMMA	-0.639776	-1.0443	0.404526	-0.842039	-1.22179	-1.53619	-0.217669	-1.282	-0.0577656	-0.552414	1.02672	-0.402081	0.0322636	0.0001452	0.19451	0.000478157	0.0907778	0.00117197	0.589728	0.00247035	FALSE	TRUE	FALSE	TRUE	FALSE	TRUE	FALSE
P01031	complement C5	80	AFDIC(UniMod:4)PLVK2+ALLVGEHLNIIVTPK2+ALLVGEHLNIIVTPK3+ALVEGVDQLFTDYQIK3+ATLLDIYK2+DGHVILQLNSIPSSDFLC(UniMod:4)VR3+DINYVNPVIK2+DSEITFIK2+DSLDQLVGGVPVTLNAQTIDVNQETSDLDPSK4+DSSVPNTGTAR2+DVFLEMNIPYSVVR2+DVFLEMNIPYSVVR3+EFPYRIPLDLVPK3+EGMLSIMSYR2+ELSYYSLEDLNNK2+ENSLYLTAFTVIGIR2+ENSLYLTAFTVIGIR3+ENSQYQPIK2+ESYSGVTLDPR2+EYVLPHFSVSIEPEYNFIGYK3+FQNSAILTIQPK2+FSDASYQSINIPVTQNMVPSSR3+FSYSSGHVHLSSENK2+FSYSS…	P01031	P01031	CO5_HUMAN	C5	P01031	C5	AFDIC(UniMod:4)PLVK+ALLVGEHLNIIVTPK+ALVEGVDQLFTDYQIK+ATLLDIYK+DGHVILQLNSIPSSDFLC(UniMod:4)VR+DINYVNPVIK+DSEITFIK+DSLDQLVGGVPVTLNAQTIDVNQETSDLDPSK+DSSVPNTGTAR+DVFLEMNIPYSVVR+EFPYRIPLDLVPK+EGMLSIMSYR+ELSYYSLEDLNNK+ENSLYLTAFTVIGIR+ENSQYQPIK+ESYSGVTLDPR+EYVLPHFSVSIEPEYNFIGYK+FQNSAILTIQPK+FSDASYQSINIPVTQNMVPSSR+FSYSSGHVHLSSENK+GALHNYK+GEQIQLK+GGSASTWLTAFALR+GIYGTISR+GLLVGEILSAVLSQEGINILTHLPK+GNPPIYR+G…	AFDICPLVK+ALLVGEHLNIIVTPK+ALVEGVDQLFTDYQIK+ATLLDIYK+DGHVILQLNSIPSSDFLCVR+DINYVNPVIK+DSEITFIK+DSLDQLVGGVPVTLNAQTIDVNQETSDLDPSK+DSSVPNTGTAR+DVFLEMNIPYSVVR+EFPYRIPLDLVPK+EGMLSIMSYR+ELSYYSLEDLNNK+ENSLYLTAFTVIGIR+ENSQYQPIK+ESYSGVTLDPR+EYVLPHFSVSIEPEYNFIGYK+FQNSAILTIQPK+FSDASYQSINIPVTQNMVPSSR+FSYSSGHVHLSSENK+GALHNYK+GEQIQLK+GGSASTWLTAFALR+GIYGTISR+GLLVGEILSAVLSQEGINILTHLPK+GNPPIYR+GTVYNYR+IDTALIK+IDTQD…	AFDIC(UniMod:4)PLVK2+ALLVGEHLNIIVTPK2+ALLVGEHLNIIVTPK3+ALVEGVDQLFTDYQIK3+ATLLDIYK2+DGHVILQLNSIPSSDFLC(UniMod:4)VR3+DINYVNPVIK2+DSEITFIK2+DSLDQLVGGVPVTLNAQTIDVNQETSDLDPSK4+DSSVPNTGTAR2+DVFLEMNIPYSVVR2+DVFLEMNIPYSVVR3+EFPYRIPLDLVPK3+EGMLSIMSYR2+ELSYYSLEDLNNK2+ENSLYLTAFTVIGIR2+ENSLYLTAFTVIGIR3+ENSQYQPIK2+ESYSGVTLDPR2+EYVLPHFSVSIEPEYNFIGYK3+FQNSAILTIQPK2+FSDASYQSINIPVTQNMVPSSR3+FSYSSGHVHLSSENK2+FSYSS…	2+3+4+1+5	1	6.72442	0.205466	6.77689	0.247907	0.258289	-0.641999	0.468032	LIMMA	0.290282	0.32711	-0.0368285	0.308696	0.077521	0.147295	-0.264279	0.147864	0.503042	0.506926	0.190622	0.469528	0.00910173	0.000812749	0.743429	0.000463658	0.0359452	0.00459203	0.947416	0.00247035	TRUE	TRUE	FALSE	TRUE	TRUE	TRUE	FALSE
P02760	alpha-1-microglobulin/bikunin precursor	13	AFIQLWAFDAVK2+AFIQLWAFDAVK3+EC(UniMod:4)LQTC(UniMod:4)R2+ETLLQDFR2+EYC(UniMod:4)GVPGDGDEELLR2+EYC(UniMod:4)GVPGDGDEELLR3+GVC(UniMod:4)EETSGAYEK2+KEDSC(UniMod:4)QLGYSAGPC(UniMod:4)MGMTSR3+MTVSTLVLGEGATEAEISMTSTR3+TVAAC(UniMod:4)NLPIVR2+TVAAC(UniMod:4)NLPIVR3+VVAQGVGIPEDSIFTMADR3+VVAQGVGIPEDSIFTMADRGEC(UniMod:4)VPGEQEPEPILIPR5	P02760	P02760	AMBP_HUMAN	AMBP	P02760	AMBP	AFIQLWAFDAVK+EC(UniMod:4)LQTC(UniMod:4)R+ETLLQDFR+EYC(UniMod:4)GVPGDGDEELLR+GVC(UniMod:4)EETSGAYEK+KEDSC(UniMod:4)QLGYSAGPC(UniMod:4)MGMTSR+MTVSTLVLGEGATEAEISMTSTR+TVAAC(UniMod:4)NLPIVR+VVAQGVGIPEDSIFTMADR+VVAQGVGIPEDSIFTMADRGEC(UniMod:4)VPGEQEPEPILIPR	AFIQLWAFDAVK+ECLQTCR+ETLLQDFR+EYCGVPGDGDEELLR+GVCEETSGAYEK+KEDSCQLGYSAGPCMGMTSR+MTVSTLVLGEGATEAEISMTSTR+TVAACNLPIVR+VVAQGVGIPEDSIFTMADR+VVAQGVGIPEDSIFTMADRGECVPGEQEPEPILIPR	AFIQLWAFDAVK2+AFIQLWAFDAVK3+EC(UniMod:4)LQTC(UniMod:4)R2+ETLLQDFR2+EYC(UniMod:4)GVPGDGDEELLR2+EYC(UniMod:4)GVPGDGDEELLR3+GVC(UniMod:4)EETSGAYEK2+KEDSC(UniMod:4)QLGYSAGPC(UniMod:4)MGMTSR3+MTVSTLVLGEGATEAEISMTSTR3+TVAAC(UniMod:4)NLPIVR2+TVAAC(UniMod:4)NLPIVR3+VVAQGVGIPEDSIFTMADR3+VVAQGVGIPEDSIFTMADRGEC(UniMod:4)VPGEQEPEPILIPR5	2+3+5	1	6.98215	0.158189	7.01054	0.23686	-0.383699	0.119807	0.196206	LIMMA	-0.211329	0.0374198	-0.248749	-0.0869548	-0.447092	-0.161836	-0.50079	-0.265175	0.0244334	0.236676	0.00329183	0.0912651	0.0771622	0.704305	0.0528821	0.327373	0.170967	0.791905	0.394258	0.437789	FALSE	FALSE	FALSE	FALSE	FALSE	FALSE	FALSE
P08571	CD14 molecule	9	AFPALTSLDLSDNPGLGER3+ATVNPSAPR2+ELTLEDLK2+LKELTLEDLK2+LKELTLEDLK3+LTVGAAQVPAQLLVGALR2+LTVGAAQVPAQLLVGALR3+RLTVGAAQVPAQLLVGALR3+VLDLSC(UniMod:4)NR2	P08571	P08571	CD14_HUMAN	CD14	P08571	CD14	AFPALTSLDLSDNPGLGER+ATVNPSAPR+ELTLEDLK+LKELTLEDLK+LTVGAAQVPAQLLVGALR+RLTVGAAQVPAQLLVGALR+VLDLSC(UniMod:4)NR	AFPALTSLDLSDNPGLGER+ATVNPSAPR+ELTLEDLK+LKELTLEDLK+LTVGAAQVPAQLLVGALR+RLTVGAAQVPAQLLVGALR+VLDLSCNR	AFPALTSLDLSDNPGLGER3+ATVNPSAPR2+ELTLEDLK2+LKELTLEDLK2+LKELTLEDLK3+LTVGAAQVPAQLLVGALR2+LTVGAAQVPAQLLVGALR3+RLTVGAAQVPAQLLVGALR3+VLDLSC(UniMod:4)NR2	3+2	1	5.11081	0.306778	5.25584	0.450553	0.184627	-0.45682	0.332323	LIMMA	0.376154	0.422565	-0.0464115	0.399359	-0.0335158	0.0763312	-0.484366	0.0896784	0.785823	0.768799	0.391543	0.70904	0.0705716	0.0183833	0.830289	0.0131739	0.159492	0.0539561	0.947416	0.0366632	FALSE	FALSE	FALSE	TRUE	FALSE	FALSE	FALSE
P04275	von Willebrand factor	19	AFVVDMMER2+AHLLSLVDVMQR3+EAPDLVLQR2+EGGPSQIGDALGFAVR2+EYAPGETVK2+GGQIMTLK2+HIVTFDGQNFK3+IGWPNAPILIQDFETLPR3+ILAGPAGDSNVVK2+LLDLVFLLDGSSR2+LSEAEFEVLK2+RLPGDIQVVPIGVGPNANVQELER3+TNTGLALR2+VAVVEYHDGSHAYIGLK4+VIVIPVGIGPHANLK3+VTVFPIGIGDR2+VTVFPIGIGDRYDAAQLR3+YAGSQVASTSEVLK2+YTLFQIFSK2	P04275	P04275	VWF_HUMAN	VWF	P04275	VWF	AFVVDMMER+AHLLSLVDVMQR+EAPDLVLQR+EGGPSQIGDALGFAVR+EYAPGETVK+GGQIMTLK+HIVTFDGQNFK+IGWPNAPILIQDFETLPR+ILAGPAGDSNVVK+LLDLVFLLDGSSR+LSEAEFEVLK+RLPGDIQVVPIGVGPNANVQELER+TNTGLALR+VAVVEYHDGSHAYIGLK+VIVIPVGIGPHANLK+VTVFPIGIGDR+VTVFPIGIGDRYDAAQLR+YAGSQVASTSEVLK+YTLFQIFSK	AFVVDMMER+AHLLSLVDVMQR+EAPDLVLQR+EGGPSQIGDALGFAVR+EYAPGETVK+GGQIMTLK+HIVTFDGQNFK+IGWPNAPILIQDFETLPR+ILAGPAGDSNVVK+LLDLVFLLDGSSR+LSEAEFEVLK+RLPGDIQVVPIGVGPNANVQELER+TNTGLALR+VAVVEYHDGSHAYIGLK+VIVIPVGIGPHANLK+VTVFPIGIGDR+VTVFPIGIGDRYDAAQLR+YAGSQVASTSEVLK+YTLFQIFSK	AFVVDMMER2+AHLLSLVDVMQR3+EAPDLVLQR2+EGGPSQIGDALGFAVR2+EYAPGETVK2+GGQIMTLK2+HIVTFDGQNFK3+IGWPNAPILIQDFETLPR3+ILAGPAGDSNVVK2+LLDLVFLLDGSSR2+LSEAEFEVLK2+RLPGDIQVVPIGVGPNANVQELER3+TNTGLALR2+VAVVEYHDGSHAYIGLK4+VIVIPVGIGPHANLK3+VTVFPIGIGDR2+VTVFPIGIGDRYDAAQLR3+YAGSQVASTSEVLK2+YTLFQIFSK2	2+3+4	1	4.74522	0.647274	5.09405	0.967728	-0.102932	0.360393	-0.298284	LIMMA	-0.554365	-0.765846	0.211481	-0.660105	-1.43707	-1.51187	-0.732169	-1.32737	0.328338	-0.0198254	1.15513	0.00715556	0.20972	0.0445592	0.650786	0.0523559	0.345962	0.103036	0.939759	0.10956	FALSE	FALSE	FALSE	FALSE	FALSE	FALSE	FALSE
P08603	complement factor H	32	AGEQVTYTC(UniMod:4)ATYYK2+AGEQVTYTC(UniMod:4)ATYYK3+C(UniMod:4)FEGFGIDGPAIAK2+C(UniMod:4)FEGFGIDGPAIAK3+DGWSAQPTC(UniMod:4)IK2+DTSC(UniMod:4)VNPPTVQNAYIVSR3+EEYGHSEVVEYYC(UniMod:4)NPR3+EFDHNSNIR2+EGWIHTVC(UniMod:4)INGR2+EGWIHTVC(UniMod:4)INGR3+EQVQSC(UniMod:4)GPPPELLNGNVK3+IDVHLVPDR2+IDVHLVPDRK2+KEFDHNSNIR2+KEFDHNSNIR3+LGYVTADGETSGSITC(UniMod:4)GK3+LSYTC(UniMod:4)EGGFR2+NDFTWFK2+SC(UniMod:4)DIPVF…	P08603	P08603	CFAH_HUMAN	CFH	P08603	CFH	AGEQVTYTC(UniMod:4)ATYYK+C(UniMod:4)FEGFGIDGPAIAK+DGWSAQPTC(UniMod:4)IK+DTSC(UniMod:4)VNPPTVQNAYIVSR+EEYGHSEVVEYYC(UniMod:4)NPR+EFDHNSNIR+EGWIHTVC(UniMod:4)INGR+EQVQSC(UniMod:4)GPPPELLNGNVK+IDVHLVPDR+IDVHLVPDRK+KEFDHNSNIR+LGYVTADGETSGSITC(UniMod:4)GK+LSYTC(UniMod:4)EGGFR+NDFTWFK+SC(UniMod:4)DIPVFMNAR+SITC(UniMod:4)IHGVWTQLPQC(UniMod:4)VAIDK+SPPEISHGVVAHMSDSYQYGEEVTYK+SSIDIENGFISESQYTYALK+SSNLIILE…	AGEQVTYTCATYYK+CFEGFGIDGPAIAK+DGWSAQPTCIK+DTSCVNPPTVQNAYIVSR+EEYGHSEVVEYYCNPR+EFDHNSNIR+EGWIHTVCINGR+EQVQSCGPPPELLNGNVK+IDVHLVPDR+IDVHLVPDRK+KEFDHNSNIR+LGYVTADGETSGSITCGK+LSYTCEGGFR+NDFTWFK+SCDIPVFMNAR+SITCIHGVWTQLPQCVAIDK+SPPEISHGVVAHMSDSYQYGEEVTYK+SSIDIENGFISESQYTYALK+SSNLIILEEHLK+TDCLSLPSFENAIPMGEK+TGESVEFVCK+TKEEYGHSEVVEYYCNPR+VSVLCQENYLIQEGEEITCK+WQSIPLCVEK+WSHPPSCIK	AGEQVTYTC(UniMod:4)ATYYK2+AGEQVTYTC(UniMod:4)ATYYK3+C(UniMod:4)FEGFGIDGPAIAK2+C(UniMod:4)FEGFGIDGPAIAK3+DGWSAQPTC(UniMod:4)IK2+DTSC(UniMod:4)VNPPTVQNAYIVSR3+EEYGHSEVVEYYC(UniMod:4)NPR3+EFDHNSNIR2+EGWIHTVC(UniMod:4)INGR2+EGWIHTVC(UniMod:4)INGR3+EQVQSC(UniMod:4)GPPPELLNGNVK3+IDVHLVPDR2+IDVHLVPDRK2+KEFDHNSNIR2+KEFDHNSNIR3+LGYVTADGETSGSITC(UniMod:4)GK3+LSYTC(UniMod:4)EGGFR2+NDFTWFK2+SC(UniMod:4)DIPVF…	2+3+4	1	6.8948	0.311343	6.85445	0.293748	0.121648	-0.656062	0.598548	LIMMA	0.267556	0.446448	-0.178892	0.357002	0.0358173	0.250593	-0.426631	0.181824	0.499295	0.642303	0.0688471	0.53218	0.0250498	5.88e-05	0.150894	0.000236534	0.0775514	0.000632273	0.541303	0.00139195	FALSE	TRUE	FALSE	TRUE	FALSE	TRUE	FALSE
P25311	alpha-2-glycoprotein 1, zinc-binding	25	AGEVQEPELR2+AREDIFMETLK3+AYLEEEC(UniMod:4)PATLR2+AYLEEEC(UniMod:4)PATLRK3+C(UniMod:4)LAYDFYPGK2+DYIEFNK2+DYIEFNKEIPAWVPFDPAAQITK3+EIPAWVPFDPAAQITK2+EIPAWVPFDPAAQITK3+HVEDVPAFQALGSLNDLQFFR3+HVEDVPAFQALGSLNDLQFFR4+IDVHWTR2+NILDRQDPPSVVVTSHQAPGEK3+NILDRQDPPSVVVTSHQAPGEK4+QDPPSVVVTSHQAPGEK2+QDPPSVVVTSHQAPGEK3+QDPPSVVVTSHQAPGEKK4+QVEGMEDWK2+QVEGMEDWKQDSQLQK3+SQPMGLWR2+SSGAFWK1+WEAEPVYVQR2+WEAEPVYVQR3+…	P25311	P25311	ZA2G_HUMAN	AZGP1	P25311	AZGP1	AGEVQEPELR+AREDIFMETLK+AYLEEEC(UniMod:4)PATLR+AYLEEEC(UniMod:4)PATLRK+C(UniMod:4)LAYDFYPGK+DYIEFNK+DYIEFNKEIPAWVPFDPAAQITK+EIPAWVPFDPAAQITK+HVEDVPAFQALGSLNDLQFFR+IDVHWTR+NILDRQDPPSVVVTSHQAPGEK+QDPPSVVVTSHQAPGEK+QDPPSVVVTSHQAPGEKK+QVEGMEDWK+QVEGMEDWKQDSQLQK+SQPMGLWR+SSGAFWK+WEAEPVYVQR+YSLTYIYTGLSK	AGEVQEPELR+AREDIFMETLK+AYLEEECPATLR+AYLEEECPATLRK+CLAYDFYPGK+DYIEFNK+DYIEFNKEIPAWVPFDPAAQITK+EIPAWVPFDPAAQITK+HVEDVPAFQALGSLNDLQFFR+IDVHWTR+NILDRQDPPSVVVTSHQAPGEK+QDPPSVVVTSHQAPGEK+QDPPSVVVTSHQAPGEKK+QVEGMEDWK+QVEGMEDWKQDSQLQK+SQPMGLWR+SSGAFWK+WEAEPVYVQR+YSLTYIYTGLSK	AGEVQEPELR2+AREDIFMETLK3+AYLEEEC(UniMod:4)PATLR2+AYLEEEC(UniMod:4)PATLRK3+C(UniMod:4)LAYDFYPGK2+DYIEFNK2+DYIEFNKEIPAWVPFDPAAQITK3+EIPAWVPFDPAAQITK2+EIPAWVPFDPAAQITK3+HVEDVPAFQALGSLNDLQFFR3+HVEDVPAFQALGSLNDLQFFR4+IDVHWTR2+NILDRQDPPSVVVTSHQAPGEK3+NILDRQDPPSVVVTSHQAPGEK4+QDPPSVVVTSHQAPGEK2+QDPPSVVVTSHQAPGEK3+QDPPSVVVTSHQAPGEKK4+QVEGMEDWK2+QVEGMEDWKQDSQLQK3+SQPMGLWR2+SSGAFWK1+WEAEPVYVQR2+WEAEPVYVQR3+…	2+3+4+1	1	7.3503	0.284425	7.34283	0.272011	-0.0509392	0.383884	-0.367337	LIMMA	-0.133915	-0.248534	0.114619	-0.191225	-0.394691	-0.468931	-0.164162	-0.388353	0.126861	-0.0281382	0.393401	0.00590371	0.303019	0.0283513	0.408127	0.0568238	0.444691	0.0745046	0.781667	0.113648	FALSE	FALSE	FALSE	FALSE	FALSE	FALSE	FALSE
P22792	carboxypeptidase N subunit 2	16	AGGSWDLAVQER2+DHLGFQVTWPDESK2+DHLGFQVTWPDESK3+DLEELVK2+GQVVPALNEK2+LELLSLSK2+LFQPLTHLK2+LSNNALSGLPQGVFGK2+LSNNALSGLPQGVFGK3+NIIFVETSFTTLETR2+NIIFVETSFTTLETR3+QLVC(UniMod:4)PVTR2+RLFQPLTHLK3+SLMLSYNAITHLPAGIFR3+TLNLAQNLLAQLPEELFHPLTSLQTLK4+VVFLNTQLC(UniMod:4)QFRPDAFGGLPR3	P22792	P22792	CPN2_HUMAN	CPN2	P22792	CPN2	AGGSWDLAVQER+DHLGFQVTWPDESK+DLEELVK+GQVVPALNEK+LELLSLSK+LFQPLTHLK+LSNNALSGLPQGVFGK+NIIFVETSFTTLETR+QLVC(UniMod:4)PVTR+RLFQPLTHLK+SLMLSYNAITHLPAGIFR+TLNLAQNLLAQLPEELFHPLTSLQTLK+VVFLNTQLC(UniMod:4)QFRPDAFGGLPR	AGGSWDLAVQER+DHLGFQVTWPDESK+DLEELVK+GQVVPALNEK+LELLSLSK+LFQPLTHLK+LSNNALSGLPQGVFGK+NIIFVETSFTTLETR+QLVCPVTR+RLFQPLTHLK+SLMLSYNAITHLPAGIFR+TLNLAQNLLAQLPEELFHPLTSLQTLK+VVFLNTQLCQFRPDAFGGLPR	AGGSWDLAVQER2+DHLGFQVTWPDESK2+DHLGFQVTWPDESK3+DLEELVK2+GQVVPALNEK2+LELLSLSK2+LFQPLTHLK2+LSNNALSGLPQGVFGK2+LSNNALSGLPQGVFGK3+NIIFVETSFTTLETR2+NIIFVETSFTTLETR3+QLVC(UniMod:4)PVTR2+RLFQPLTHLK3+SLMLSYNAITHLPAGIFR3+TLNLAQNLLAQLPEELFHPLTSLQTLK4+VVFLNTQLC(UniMod:4)QFRPDAFGGLPR3	2+3+4	1	7.19275	0.270291	7.2052	0.286327	0.0727129	-0.382419	0.34737	LIMMA	0.153056	0.253039	-0.0999826	0.203047	-0.121004	0.0214156	-0.392965	-0.00412266	0.427116	0.484662	0.193	0.410217	0.263401	0.0332679	0.491591	0.0544486	0.401142	0.0842338	0.855964	0.111867	FALSE	FALSE	FALSE	FALSE	FALSE	FALSE	FALSE
P02652	apolipoprotein A2	9	AGTELVNFLSYFVELGTQPATQ3+EPC(UniMod:4)VESLVSQYFQTVTDYGK3+EQLTPLIK2+EQLTPLIKK2+SKEQLTPLIK2+SKEQLTPLIKK3+SPELQAEAK2+VKSPELQAEAK2+VKSPELQAEAK3	P02652	P02652	APOA2_HUMAN	APOA2	P02652	APOA2	AGTELVNFLSYFVELGTQPATQ+EPC(UniMod:4)VESLVSQYFQTVTDYGK+EQLTPLIK+EQLTPLIKK+SKEQLTPLIK+SKEQLTPLIKK+SPELQAEAK+VKSPELQAEAK	AGTELVNFLSYFVELGTQPATQ+EPCVESLVSQYFQTVTDYGK+EQLTPLIK+EQLTPLIKK+SKEQLTPLIK+SKEQLTPLIKK+SPELQAEAK+VKSPELQAEAK	AGTELVNFLSYFVELGTQPATQ3+EPC(UniMod:4)VESLVSQYFQTVTDYGK3+EQLTPLIK2+EQLTPLIKK2+SKEQLTPLIK2+SKEQLTPLIKK3+SPELQAEAK2+VKSPELQAEAK2+VKSPELQAEAK3	3+2	1	9.14189	0.797471	8.89533	0.758303	-0.211489	0.807346	-0.684348	LIMMA	-0.944045	-1.3618	0.417755	-1.15292	-1.36618	-1.71857	-0.0335277	-1.47203	-0.521909	-1.00503	0.869038	-0.833818	7.55e-05	8.86e-09	0.0684162	2.72e-08	0.00113692	6.67e-07	0.394258	1.23e-06	TRUE	TRUE	FALSE	TRUE	TRUE	TRUE	FALSE
P02675	fibrinogen beta chain	77	AHYGGFTVQNEANK2+AHYGGFTVQNEANK3+APDAGGC(UniMod:4)LHADPDLGVLC(UniMod:4)PTGC(UniMod:4)QLQEALLQQER4+APDAGGC(UniMod:4)LHADPDLGVLC(UniMod:4)PTGC(UniMod:4)QLQEALLQQERPIR5+DNDGWLTSDPR2+DNDGWLTSDPRK2+DNDGWLTSDPRK3+DNENVVNEYSSELEK2+DNENVVNEYSSELEK3+EC(UniMod:4)EEIIR2+EC(UniMod:4)EEIIRK2+EDGGGWWYNR2+EEAPSLRPAPPPISGGGYR3+EEAPSLRPAPPPISGGGYR4+GGETSEM(UniMod:35)YLIQPDSSVKPYR3+GGETSEM(UniMod:35)YLIQPDSSVKPYR4+…	P02675	P02675	FIBB_HUMAN	FGB	P02675	FGB	AHYGGFTVQNEANK+APDAGGC(UniMod:4)LHADPDLGVLC(UniMod:4)PTGC(UniMod:4)QLQEALLQQER+APDAGGC(UniMod:4)LHADPDLGVLC(UniMod:4)PTGC(UniMod:4)QLQEALLQQERPIR+DNDGWLTSDPR+DNDGWLTSDPRK+DNENVVNEYSSELEK+EC(UniMod:4)EEIIR+EC(UniMod:4)EEIIRK+EDGGGWWYNR+EEAPSLRPAPPPISGGGYR+GGETSEM(UniMod:35)YLIQPDSSVKPYR+GGETSEMYLIQPDSSVK+GGETSEMYLIQPDSSVKPYR+GSWYSM(UniMod:35)R+GSWYSMR+HGTDDGVVWM(UniMod:35)NWK+HGTDDGVVWMNWK+HQLYIDE…	AHYGGFTVQNEANK+APDAGGCLHADPDLGVLCPTGCQLQEALLQQER+APDAGGCLHADPDLGVLCPTGCQLQEALLQQERPIR+DNDGWLTSDPR+DNDGWLTSDPRK+DNENVVNEYSSELEK+ECEEIIR+ECEEIIRK+EDGGGWWYNR+EEAPSLRPAPPPISGGGYR+GGETSEMYLIQPDSSVKPYR+GGETSEMYLIQPDSSVK+GSWYSMR+HGTDDGVVWMNWK+HQLYIDETVNSNIPTNLR+IRPFFPQQ+KAPDAGGCLHADPDLGVLCPTGCQLQEALLQQERPIR+KGGETSEMYLIQPDSSVK+KGGETSEMYLIQPDSSVKPYR+KWDPYK+LESDVSAQMEYCR+MGPTELLIEMEDWK+MGPTELLIEMEDWKGDK+MG…	AHYGGFTVQNEANK2+AHYGGFTVQNEANK3+APDAGGC(UniMod:4)LHADPDLGVLC(UniMod:4)PTGC(UniMod:4)QLQEALLQQER4+APDAGGC(UniMod:4)LHADPDLGVLC(UniMod:4)PTGC(UniMod:4)QLQEALLQQERPIR5+DNDGWLTSDPR2+DNDGWLTSDPRK2+DNDGWLTSDPRK3+DNENVVNEYSSELEK2+DNENVVNEYSSELEK3+EC(UniMod:4)EEIIR2+EC(UniMod:4)EEIIRK2+EDGGGWWYNR2+EEAPSLRPAPPPISGGGYR3+EEAPSLRPAPPPISGGGYR4+GGETSEM(UniMod:35)YLIQPDSSVKPYR3+GGETSEM(UniMod:35)YLIQPDSSVKPYR4+…	2+3+4+5+6+1	1	8.96597	0.446078	9.04625	0.432026	0.245528	-0.629768	0.465741	LIMMA	0.489432	0.563272	-0.0738401	0.526352	0.149004	0.275558	-0.437773	0.269013	0.82986	0.850986	0.290092	0.783691	0.00627812	0.000373251	0.681847	0.000226709	0.0290725	0.00255621	0.947416	0.00139195	TRUE	TRUE	FALSE	TRUE	TRUE	TRUE	FALSE
P02748	complement C9	22	AIEDYINEFSVR2+AIEDYINEFSVR3+ALPTTYEK2+DGNTLTYYR2+DRDGNTLTYYR2+DRDGNTLTYYR3+DRVVEESELAR2+DRVVEESELAR3+FEGIAC(UniMod:4)EISK2+FTPTETNK2+GEKNFRTEHYEEQIEAFK4+GTVIDVTDFVNWASSINDAPVLISQK4+ISEGLPALEFPNEK2+LSPIYNLVPVK2+NRDVVLTTTFVDDIK3+RPWNVASLIYETK2+RPWNVASLIYETK3+SIEVFGQFNGK2+TEHYEEQIEAFK2+TEHYEEQIEAFK3+TSNFNAAISLK2+VVEESELAR2	P02748	P02748	CO9_HUMAN	C9	P02748	C9	AIEDYINEFSVR+ALPTTYEK+DGNTLTYYR+DRDGNTLTYYR+DRVVEESELAR+FEGIAC(UniMod:4)EISK+FTPTETNK+GEKNFRTEHYEEQIEAFK+GTVIDVTDFVNWASSINDAPVLISQK+ISEGLPALEFPNEK+LSPIYNLVPVK+NRDVVLTTTFVDDIK+RPWNVASLIYETK+SIEVFGQFNGK+TEHYEEQIEAFK+TSNFNAAISLK+VVEESELAR	AIEDYINEFSVR+ALPTTYEK+DGNTLTYYR+DRDGNTLTYYR+DRVVEESELAR+FEGIACEISK+FTPTETNK+GEKNFRTEHYEEQIEAFK+GTVIDVTDFVNWASSINDAPVLISQK+ISEGLPALEFPNEK+LSPIYNLVPVK+NRDVVLTTTFVDDIK+RPWNVASLIYETK+SIEVFGQFNGK+TEHYEEQIEAFK+TSNFNAAISLK+VVEESELAR	AIEDYINEFSVR2+AIEDYINEFSVR3+ALPTTYEK2+DGNTLTYYR2+DRDGNTLTYYR2+DRDGNTLTYYR3+DRVVEESELAR2+DRVVEESELAR3+FEGIAC(UniMod:4)EISK2+FTPTETNK2+GEKNFRTEHYEEQIEAFK4+GTVIDVTDFVNWASSINDAPVLISQK4+ISEGLPALEFPNEK2+LSPIYNLVPVK2+NRDVVLTTTFVDDIK3+RPWNVASLIYETK2+RPWNVASLIYETK3+SIEVFGQFNGK2+TEHYEEQIEAFK2+TEHYEEQIEAFK3+TSNFNAAISLK2+VVEESELAR2	2+3+4	1	7.59648	0.838446	7.79532	0.750212	0.505907	-0.85314	0.484475	LIMMA	1.41241	1.16841	0.243992	1.29041	1.02915	0.844507	-0.165722	1.0007	1.79566	1.49232	0.653706	1.58012	1.82e-08	2.81e-08	0.233684	3.06e-10	2.06e-06	1.59e-06	0.624829	2.63e-08	TRUE	TRUE	FALSE	TRUE	TRUE	TRUE	FALSE
Q9Y6R7	None	13	AIGYATAADC(UniMod:4)GR2+GNPAVSYVR2+GSQAVSYTR2+ISVAQGASK2+LASVSVSR2+LPVVLANGQIR2+LVDPQGPLK2+NMVLQTTK2+TPDGSLLVR2+VAVIVSNDHAGK3+VAYDLVYYVR2+VNGVLTALPVSVADGR2+VTVNGVDMK2	Q9Y6R7	Q9Y6R7	FCGBP_HUMAN	FCGBP	Q9Y6R7	FCGBP	AIGYATAADC(UniMod:4)GR+GNPAVSYVR+GSQAVSYTR+ISVAQGASK+LASVSVSR+LPVVLANGQIR+LVDPQGPLK+NMVLQTTK+TPDGSLLVR+VAVIVSNDHAGK+VAYDLVYYVR+VNGVLTALPVSVADGR+VTVNGVDMK	AIGYATAADCGR+GNPAVSYVR+GSQAVSYTR+ISVAQGASK+LASVSVSR+LPVVLANGQIR+LVDPQGPLK+NMVLQTTK+TPDGSLLVR+VAVIVSNDHAGK+VAYDLVYYVR+VNGVLTALPVSVADGR+VTVNGVDMK	AIGYATAADC(UniMod:4)GR2+GNPAVSYVR2+GSQAVSYTR2+ISVAQGASK2+LASVSVSR2+LPVVLANGQIR2+LVDPQGPLK2+NMVLQTTK2+TPDGSLLVR2+VAVIVSNDHAGK3+VAYDLVYYVR2+VNGVLTALPVSVADGR2+VTVNGVDMK2	2+3	1	4.97652	0.310259	5.01949	0.323544	-0.455587	0.0286997	0.35436	LIMMA	-0.305425	0.154009	-0.459434	-0.075708	-0.607686	-0.101449	-0.782565	-0.304196	-0.00316333	0.409467	-0.136303	0.15278	0.0477912	0.228091	0.00680855	0.504169	0.11869	0.350671	0.137378	0.612592	FALSE	FALSE	TRUE	FALSE	FALSE	FALSE	FALSE
Q96KN2	carnosine dipeptidase 1	17	AIHLDLEEYR2+AIHLDLEEYR3+ALEQDLPVNIK2+DGSTIPIAK2+EEILMHLWR3+EWVAIESDSVQPVPR2+EWVAIESDSVQPVPR3+FIIEGMEEAGSVALEELVEK3+FIIEGMEEAGSVALEELVEKEKDR4+GNSYFMVEVK2+HLEDVFSK2+MMAVAADTLQR2+SVVLIPLGAVDDGEHSQNEK3+TVFGTEPDMIR2+VFQYIDLHQDEFVQTLK3+WNYIEGTK2+YPSLSIHGIEGAFDEPGTK3	Q96KN2	Q96KN2	CNDP1_HUMAN	CNDP1	Q96KN2	CNDP1	AIHLDLEEYR+ALEQDLPVNIK+DGSTIPIAK+EEILMHLWR+EWVAIESDSVQPVPR+FIIEGMEEAGSVALEELVEK+FIIEGMEEAGSVALEELVEKEKDR+GNSYFMVEVK+HLEDVFSK+MMAVAADTLQR+SVVLIPLGAVDDGEHSQNEK+TVFGTEPDMIR+VFQYIDLHQDEFVQTLK+WNYIEGTK+YPSLSIHGIEGAFDEPGTK	AIHLDLEEYR+ALEQDLPVNIK+DGSTIPIAK+EEILMHLWR+EWVAIESDSVQPVPR+FIIEGMEEAGSVALEELVEK+FIIEGMEEAGSVALEELVEKEKDR+GNSYFMVEVK+HLEDVFSK+MMAVAADTLQR+SVVLIPLGAVDDGEHSQNEK+TVFGTEPDMIR+VFQYIDLHQDEFVQTLK+WNYIEGTK+YPSLSIHGIEGAFDEPGTK	AIHLDLEEYR2+AIHLDLEEYR3+ALEQDLPVNIK2+DGSTIPIAK2+EEILMHLWR3+EWVAIESDSVQPVPR2+EWVAIESDSVQPVPR3+FIIEGMEEAGSVALEELVEK3+FIIEGMEEAGSVALEELVEKEKDR4+GNSYFMVEVK2+HLEDVFSK2+MMAVAADTLQR2+SVVLIPLGAVDDGEHSQNEK3+TVFGTEPDMIR2+VFQYIDLHQDEFVQTLK3+WNYIEGTK2+YPSLSIHGIEGAFDEPGTK3	2+3+4	1	5.87434	0.519545	5.81945	0.610092	-0.192765	0.315372	-0.17423	LIMMA	-0.431639	-0.347018	-0.0846218	-0.389328	-1.00559	-0.832098	-0.698206	-0.823198	0.142316	0.138063	0.528962	0.0445408	0.135212	0.154604	0.780354	0.0768566	0.256789	0.264701	0.947416	0.14355	FALSE	FALSE	FALSE	FALSE	FALSE	FALSE	FALSE
P06276	butyrylcholinesterase	10	AILQSGSFNAPWAVTSLYEAR3+DEGTAFLVYGAPGFSK2+ESILFHYTDWVDDQRPENYR4+IFFPGVSEFGK2+NIAAFGGNPK2+NQFNDYTSK2+SVTLFGESAGAASVSLHLLSPGSHSLFTR4+TQILVGVNK2+WNNYMMDWK2+YLTLNTESTR2	P06276	P06276	CHLE_HUMAN	BCHE	P06276	BCHE	AILQSGSFNAPWAVTSLYEAR+DEGTAFLVYGAPGFSK+ESILFHYTDWVDDQRPENYR+IFFPGVSEFGK+NIAAFGGNPK+NQFNDYTSK+SVTLFGESAGAASVSLHLLSPGSHSLFTR+TQILVGVNK+WNNYMMDWK+YLTLNTESTR	AILQSGSFNAPWAVTSLYEAR+DEGTAFLVYGAPGFSK+ESILFHYTDWVDDQRPENYR+IFFPGVSEFGK+NIAAFGGNPK+NQFNDYTSK+SVTLFGESAGAASVSLHLLSPGSHSLFTR+TQILVGVNK+WNNYMMDWK+YLTLNTESTR	AILQSGSFNAPWAVTSLYEAR3+DEGTAFLVYGAPGFSK2+ESILFHYTDWVDDQRPENYR4+IFFPGVSEFGK2+NIAAFGGNPK2+NQFNDYTSK2+SVTLFGESAGAASVSLHLLSPGSHSLFTR4+TQILVGVNK2+WNNYMMDWK2+YLTLNTESTR2	3+2+4	1	5.92805	0.256968	5.84526	0.349766	-0.250954	0.480708	-0.301804	LIMMA	-0.347083	-0.321311	-0.0257723	-0.334197	-0.668244	-0.592741	-0.369108	-0.576972	-0.0259217	-0.0498798	0.317563	-0.0914217	0.0350708	0.0218622	0.879308	0.00856089	0.0966587	0.0602545	0.969384	0.0268717	FALSE	FALSE	FALSE	TRUE	FALSE	FALSE	FALSE
P23142	fibulin 1	5	AITPPHPASQANIIFDITEGNLR3+DSFDIIK2+EFTRPEEIIFLR3+SAATLQQEK2+YMDGMTVGVVR2	P23142	P23142	FBLN1_HUMAN	FBLN1	P23142	FBLN1	AITPPHPASQANIIFDITEGNLR+DSFDIIK+EFTRPEEIIFLR+SAATLQQEK+YMDGMTVGVVR	AITPPHPASQANIIFDITEGNLR+DSFDIIK+EFTRPEEIIFLR+SAATLQQEK+YMDGMTVGVVR	AITPPHPASQANIIFDITEGNLR3+DSFDIIK2+EFTRPEEIIFLR3+SAATLQQEK2+YMDGMTVGVVR2	3+2	1	6.69688	0.261249	6.77655	0.26585	-0.410337	0.406857	-0.0881503	LIMMA	-0.328947	-0.143301	-0.185646	-0.236124	-0.579704	-0.355229	-0.453716	-0.425679	-0.0781909	0.0686266	0.0824241	-0.0465703	0.0118137	0.177726	0.167774	0.016295	0.0444981	0.291059	0.557603	0.0433255	TRUE	FALSE	FALSE	FALSE	TRUE	FALSE	FALSE
P01034	cystatin C	2	ALDFAVGEYNK2+LVGGPMDASVEEEGVRR3	P01034	P01034	CYTC_HUMAN	CST3	P01034	CST3	ALDFAVGEYNK+LVGGPMDASVEEEGVRR	ALDFAVGEYNK+LVGGPMDASVEEEGVRR	ALDFAVGEYNK2+LVGGPMDASVEEEGVRR3	2+3	1	5.6992	0.388875	5.6803	0.295644	0.14713	0.0944433	-0.225311	LIMMA	0.0589775	-0.123328	0.182306	-0.0321754	-0.245875	-0.380976	-0.143595	-0.262622	0.36383	0.134319	0.508207	0.198271	0.695845	0.336472	0.262636	0.777708	0.770887	0.462713	0.631443	0.836962	FALSE	FALSE	FALSE	FALSE	FALSE	FALSE	FALSE
P07357	complement C8 alpha chain	15	ALDQYLMEFNAC(UniMod:4)R2+ALDQYLMEFNAC(UniMod:4)R3+AM(UniMod:35)AVEDIISR2+AMAVEDIISR2+HTSLGPLEAK2+INVGGGLSGDHC(UniMod:4)K2+INVGGGLSGDHC(UniMod:4)K3+KPYNFLK2+LGSLGAAC(UniMod:4)EQTQTEGAK2+LGSLGAAC(UniMod:4)EQTQTEGAK3+LYYGDDEK2+MESLGITSR2+SLLQPNK2+VQTAHFK2+YNPVVIDFEMQPIHEVLR3	P07357	P07357	CO8A_HUMAN	C8A	P07357	C8A	ALDQYLMEFNAC(UniMod:4)R+AM(UniMod:35)AVEDIISR+AMAVEDIISR+HTSLGPLEAK+INVGGGLSGDHC(UniMod:4)K+KPYNFLK+LGSLGAAC(UniMod:4)EQTQTEGAK+LYYGDDEK+MESLGITSR+SLLQPNK+VQTAHFK+YNPVVIDFEMQPIHEVLR	ALDQYLMEFNACR+AMAVEDIISR+HTSLGPLEAK+INVGGGLSGDHCK+KPYNFLK+LGSLGAACEQTQTEGAK+LYYGDDEK+MESLGITSR+SLLQPNK+VQTAHFK+YNPVVIDFEMQPIHEVLR	ALDQYLMEFNAC(UniMod:4)R2+ALDQYLMEFNAC(UniMod:4)R3+AM(UniMod:35)AVEDIISR2+AMAVEDIISR2+HTSLGPLEAK2+INVGGGLSGDHC(UniMod:4)K2+INVGGGLSGDHC(UniMod:4)K3+KPYNFLK2+LGSLGAAC(UniMod:4)EQTQTEGAK2+LGSLGAAC(UniMod:4)EQTQTEGAK3+LYYGDDEK2+MESLGITSR2+SLLQPNK2+VQTAHFK2+YNPVVIDFEMQPIHEVLR3	2+3	1	6.40603	0.249291	6.39652	0.323303	0.334816	-0.403646	0.148545	LIMMA	0.349953	0.201051	0.148902	0.275502	0.0460205	-0.0558187	-0.176015	0.0457506	0.653885	0.457921	0.473819	0.505253	0.0254167	0.120554	0.357164	0.0203382	0.077624	0.223322	0.720133	0.0516452	FALSE	FALSE	FALSE	FALSE	FALSE	FALSE	FALSE
A0A0B4J1V2	immunoglobulin heavy variable 2-26	3	ALEWLAHIFSNDEK2+ALEWLAHIFSNDEK3+MGVSWIR2	A0A0B4J1V2	A0A0B4J1V2	HV226_HUMAN	IGHV2-26	A0A0B4J1V2	IGHV2-26	ALEWLAHIFSNDEK+MGVSWIR	ALEWLAHIFSNDEK+MGVSWIR	ALEWLAHIFSNDEK2+ALEWLAHIFSNDEK3+MGVSWIR2	2+3	1	7.15649	0.527842	7.10759	0.52629	0.428717	-0.612958	0.292948	LIMMA	0.78083	0.547543	0.233286	0.664187	0.372241	0.202222	-0.203514	0.355322	1.18942	0.892864	0.670087	0.973051	0.000485941	0.00289976	0.284412	0.000124023	0.0040675	0.012365	0.661057	0.000875913	TRUE	TRUE	FALSE	TRUE	TRUE	TRUE	FALSE
P00751	complement factor B	20	ALFVSEEEK2+ALFVSEEEKK2+DAQYAPGYDK2+DFHINLFQVLPWLK2+DFHINLFQVLPWLK3+DFHINLFQVLPWLK4+DISEVVTPR2+EAGIPEFYDYDVALIK3+EELLPAQDIK2+EKLQDEDLGFL2+FIQVGVISWGVVDVC(UniMod:4)K3+GDSGGPLIVHK2+KEAGIPEFYDYDVALIK3+LPPTTTC(UniMod:4)QQQK2+LQDEDLGFL2+RDLEIEVVLFHPNYNINGK3+RDLEIEVVLFHPNYNINGK4+VKDISEVVTPR2+VKDISEVVTPR3+YGQTIRPIC(UniMod:4)LPC(UniMod:4)TEGTTR3	P00751	P00751	CFAB_HUMAN	CFB	P00751	CFB	ALFVSEEEK+ALFVSEEEKK+DAQYAPGYDK+DFHINLFQVLPWLK+DISEVVTPR+EAGIPEFYDYDVALIK+EELLPAQDIK+EKLQDEDLGFL+FIQVGVISWGVVDVC(UniMod:4)K+GDSGGPLIVHK+KEAGIPEFYDYDVALIK+LPPTTTC(UniMod:4)QQQK+LQDEDLGFL+RDLEIEVVLFHPNYNINGK+VKDISEVVTPR+YGQTIRPIC(UniMod:4)LPC(UniMod:4)TEGTTR	ALFVSEEEK+ALFVSEEEKK+DAQYAPGYDK+DFHINLFQVLPWLK+DISEVVTPR+EAGIPEFYDYDVALIK+EELLPAQDIK+EKLQDEDLGFL+FIQVGVISWGVVDVCK+GDSGGPLIVHK+KEAGIPEFYDYDVALIK+LPPTTTCQQQK+LQDEDLGFL+RDLEIEVVLFHPNYNINGK+VKDISEVVTPR+YGQTIRPICLPCTEGTTR	ALFVSEEEK2+ALFVSEEEKK2+DAQYAPGYDK2+DFHINLFQVLPWLK2+DFHINLFQVLPWLK3+DFHINLFQVLPWLK4+DISEVVTPR2+EAGIPEFYDYDVALIK3+EELLPAQDIK2+EKLQDEDLGFL2+FIQVGVISWGVVDVC(UniMod:4)K3+GDSGGPLIVHK2+KEAGIPEFYDYDVALIK3+LPPTTTC(UniMod:4)QQQK2+LQDEDLGFL2+RDLEIEVVLFHPNYNINGK3+RDLEIEVVLFHPNYNINGK4+VKDISEVVTPR2+VKDISEVVTPR3+YGQTIRPIC(UniMod:4)LPC(UniMod:4)TEGTTR3	2+3+4	1	7.86261	0.454273	7.94605	0.40944	0.209672	-0.651035	0.518781	LIMMA	0.443213	0.573631	-0.130418	0.508422	0.129249	0.308283	-0.466059	0.271088	0.757176	0.838978	0.205223	0.745756	0.00716937	0.000116135	0.43408	0.000130022	0.0305713	0.00106943	0.797578	0.000890454	TRUE	TRUE	FALSE	TRUE	TRUE	TRUE	FALSE
P02750	leucine rich alpha-2-glycoprotein 1	15	ALGHLDLSGNR2+C(UniMod:4)AGPEAVK2+DGFDISGNPWIC(UniMod:4)DQNLSDLYR3+DLLLPQPDLR2+ENQLEVLEVSWLHGLK3+GPLQLER2+GQTLLAVAK1+GQTLLAVAK2+LHLEGNK2+LQELHLSSNGLESLSPEFLRPVPQLR4+LQELHLSSNGLESLSPEFLRPVPQLR5+NALTGLPPGLFQASATLDTLVLK3+TLDLGENQLETLPPDLLR3+VAAGAFQGLR2+YLFLNGNK2	P02750	P02750	A2GL_HUMAN	LRG1	P02750	LRG1	ALGHLDLSGNR+C(UniMod:4)AGPEAVK+DGFDISGNPWIC(UniMod:4)DQNLSDLYR+DLLLPQPDLR+ENQLEVLEVSWLHGLK+GPLQLER+GQTLLAVAK+LHLEGNK+LQELHLSSNGLESLSPEFLRPVPQLR+NALTGLPPGLFQASATLDTLVLK+TLDLGENQLETLPPDLLR+VAAGAFQGLR+YLFLNGNK	ALGHLDLSGNR+CAGPEAVK+DGFDISGNPWICDQNLSDLYR+DLLLPQPDLR+ENQLEVLEVSWLHGLK+GPLQLER+GQTLLAVAK+LHLEGNK+LQELHLSSNGLESLSPEFLRPVPQLR+NALTGLPPGLFQASATLDTLVLK+TLDLGENQLETLPPDLLR+VAAGAFQGLR+YLFLNGNK	ALGHLDLSGNR2+C(UniMod:4)AGPEAVK2+DGFDISGNPWIC(UniMod:4)DQNLSDLYR3+DLLLPQPDLR2+ENQLEVLEVSWLHGLK3+GPLQLER2+GQTLLAVAK1+GQTLLAVAK2+LHLEGNK2+LQELHLSSNGLESLSPEFLRPVPQLR4+LQELHLSSNGLESLSPEFLRPVPQLR5+NALTGLPPGLFQASATLDTLVLK3+TLDLGENQLETLPPDLLR3+VAAGAFQGLR2+YLFLNGNK2	2+3+1+4+5	1	7.56152	0.743498	7.78668	0.865913	0.378974	-0.687891	0.415095	LIMMA	1.26414	1.11759	0.146557	1.19087	0.648537	0.597304	-0.511555	0.725511	1.87975	1.63787	0.804669	1.65622	0.000216414	0.000125735	0.652842	1.15e-05	0.0021265	0.00107033	0.939759	0.000118155	TRUE	TRUE	FALSE	TRUE	TRUE	TRUE	FALSE
P04211	immunoglobulin lambda variable 7-43	1	ALIYSTSNK2	P04211	P04211	LV743_HUMAN	IGLV7-43	P04211	IGLV7-43	ALIYSTSNK	ALIYSTSNK	ALIYSTSNK2	2	1	5.95259	0.658938	5.95737	0.769617	-0.108824	-0.021848	0.11533	LIMMA	-0.151097	0.143617	-0.294714	-0.00373969	-0.900265	-0.489546	-1.09561	-0.570058	0.598072	0.77678	0.506181	0.562579	0.683635	0.646854	0.458589	0.98934	0.764859	0.759382	0.83073	0.98934	FALSE	FALSE	FALSE	FALSE	FALSE	FALSE	FALSE
P13671	complement C6	22	ALNHLPLEYNSALYSR3+ALQEYAAK2+DLHLSDVFLK2+ENPAVIDFELAPIVDLVR3+GEVLDNSFTGGIC(UniMod:4)K2+GFVVAGPSR2+GGNQLYC(UniMod:4)VK2+GSSGLEEK2+HEGSFIQGAEK2+HEGSFIQGAEK3+IGESIELTC(UniMod:4)PK2+MEILHPGK2+NSGLTEEEAK2+QLEWGLER2+RSENINHNSAFK3+SENINHNSAFK3+SEYGAALAWEK2+TEC(UniMod:4)IKPVVQEVLTITPFQR3+TFSEWLESVK2+TLNIC(UniMod:4)EVGTIR2+VPANLENVGFEVQTAEDDLK3+YNPIPSVQLMGNGFHFLAGEPR3	P13671	P13671	CO6_HUMAN	C6	P13671	C6	ALNHLPLEYNSALYSR+ALQEYAAK+DLHLSDVFLK+ENPAVIDFELAPIVDLVR+GEVLDNSFTGGIC(UniMod:4)K+GFVVAGPSR+GGNQLYC(UniMod:4)VK+GSSGLEEK+HEGSFIQGAEK+IGESIELTC(UniMod:4)PK+MEILHPGK+NSGLTEEEAK+QLEWGLER+RSENINHNSAFK+SENINHNSAFK+SEYGAALAWEK+TEC(UniMod:4)IKPVVQEVLTITPFQR+TFSEWLESVK+TLNIC(UniMod:4)EVGTIR+VPANLENVGFEVQTAEDDLK+YNPIPSVQLMGNGFHFLAGEPR	ALNHLPLEYNSALYSR+ALQEYAAK+DLHLSDVFLK+ENPAVIDFELAPIVDLVR+GEVLDNSFTGGICK+GFVVAGPSR+GGNQLYCVK+GSSGLEEK+HEGSFIQGAEK+IGESIELTCPK+MEILHPGK+NSGLTEEEAK+QLEWGLER+RSENINHNSAFK+SENINHNSAFK+SEYGAALAWEK+TECIKPVVQEVLTITPFQR+TFSEWLESVK+TLNICEVGTIR+VPANLENVGFEVQTAEDDLK+YNPIPSVQLMGNGFHFLAGEPR	ALNHLPLEYNSALYSR3+ALQEYAAK2+DLHLSDVFLK2+ENPAVIDFELAPIVDLVR3+GEVLDNSFTGGIC(UniMod:4)K2+GFVVAGPSR2+GGNQLYC(UniMod:4)VK2+GSSGLEEK2+HEGSFIQGAEK2+HEGSFIQGAEK3+IGESIELTC(UniMod:4)PK2+MEILHPGK2+NSGLTEEEAK2+QLEWGLER2+RSENINHNSAFK3+SENINHNSAFK3+SEYGAALAWEK2+TEC(UniMod:4)IKPVVQEVLTITPFQR3+TFSEWLESVK2+TLNIC(UniMod:4)EVGTIR2+VPANLENVGFEVQTAEDDLK3+YNPIPSVQLMGNGFHFLAGEPR3	3+2	1	7.01261	0.292175	7.03494	0.322481	0.306414	-0.575235	0.355985	LIMMA	0.38689	0.352124	0.0347668	0.369507	0.111009	0.118962	-0.260162	0.160961	0.662771	0.585286	0.329696	0.578053	0.00751532	0.00431487	0.811575	0.00105632	0.031453	0.0177302	0.947416	0.00487199	TRUE	TRUE	FALSE	TRUE	TRUE	TRUE	FALSE
P05109	S100 calcium binding protein A8	2	ALNSIIDVYHK3+GADVWFK2	P05109	P05109	S10A8_HUMAN	S100A8	P05109	S100A8	ALNSIIDVYHK+GADVWFK	ALNSIIDVYHK+GADVWFK	ALNSIIDVYHK3+GADVWFK2	3+2	1	4.69004	0.780133	4.84376	1.00952	0.163334	-0.359955	0.246766	LIMMA	0.700302	0.72433	-0.0240282	0.712316	-0.223406	-0.0563454	-1.01151	0.0140587	1.62401	1.50501	0.963457	1.41057	0.132186	0.0678191	0.960736	0.0458275	0.255333	0.145972	0.985264	0.0986383	FALSE	FALSE	FALSE	FALSE	FALSE	FALSE	FALSE
P11226	mannose binding lectin 2	6	ALQTEMAR2+FFLTNGEIMTFEK2+FQASVATPR2+NAAENGAIQNLIK2+TEGQFVDLTGNR2+WLTFSLGK2	P11226	P11226	MBL2_HUMAN	MBL2	P11226	MBL2	ALQTEMAR+FFLTNGEIMTFEK+FQASVATPR+NAAENGAIQNLIK+TEGQFVDLTGNR+WLTFSLGK	ALQTEMAR+FFLTNGEIMTFEK+FQASVATPR+NAAENGAIQNLIK+TEGQFVDLTGNR+WLTFSLGK	ALQTEMAR2+FFLTNGEIMTFEK2+FQASVATPR2+NAAENGAIQNLIK2+TEGQFVDLTGNR2+WLTFSLGK2	2	1	6.02834	0.618934	5.99904	0.719133	0.347714	-0.421419	0.156644	LIMMA	0.810024	0.468493	0.34153	0.639258	0.177034	-0.0664804	-0.335164	0.160763	1.44301	1.00347	1.01822	1.11775	0.0138253	0.0838702	0.311258	0.0104846	0.0488207	0.16964	0.68965	0.0303784	TRUE	FALSE	FALSE	TRUE	TRUE	FALSE	FALSE
P29622	serpin family A member 4	22	ALWEKPFISSR3+ATLDVDEAGTEAAAATSFAIK3+DFYVDENTTVR2+EIEEVLTPEMLMR2+EIEEVLTPEMLMR3+FFSAQTNR2+FSISGSYVLDQILPR2+FSISGSYVLDQILPR3+FYYLIASETPGK2+GDATVFFILPNQGK2+GFQHLLHTLNLPGHGLETR4+GFQHLLHTLNLPGHGLETR5+IAPANADFAFR2+LFHTNFYDTVGTIQLINDHVK3+LFHTNFYDTVGTIQLINDHVK4+LGFTDLFSK2+MREIEEVLTPEMLMR3+VGSALFLSHNLK2+VGSALFLSHNLK3+VPMMLQDQEHHWYLHDR5+WADLSGITK2+WNNLLR2	P29622	P29622	KAIN_HUMAN	SERPINA4	P29622	SERPINA4	ALWEKPFISSR+ATLDVDEAGTEAAAATSFAIK+DFYVDENTTVR+EIEEVLTPEMLMR+FFSAQTNR+FSISGSYVLDQILPR+FYYLIASETPGK+GDATVFFILPNQGK+GFQHLLHTLNLPGHGLETR+IAPANADFAFR+LFHTNFYDTVGTIQLINDHVK+LGFTDLFSK+MREIEEVLTPEMLMR+VGSALFLSHNLK+VPMMLQDQEHHWYLHDR+WADLSGITK+WNNLLR	ALWEKPFISSR+ATLDVDEAGTEAAAATSFAIK+DFYVDENTTVR+EIEEVLTPEMLMR+FFSAQTNR+FSISGSYVLDQILPR+FYYLIASETPGK+GDATVFFILPNQGK+GFQHLLHTLNLPGHGLETR+IAPANADFAFR+LFHTNFYDTVGTIQLINDHVK+LGFTDLFSK+MREIEEVLTPEMLMR+VGSALFLSHNLK+VPMMLQDQEHHWYLHDR+WADLSGITK+WNNLLR	ALWEKPFISSR3+ATLDVDEAGTEAAAATSFAIK3+DFYVDENTTVR2+EIEEVLTPEMLMR2+EIEEVLTPEMLMR3+FFSAQTNR2+FSISGSYVLDQILPR2+FSISGSYVLDQILPR3+FYYLIASETPGK2+GDATVFFILPNQGK2+GFQHLLHTLNLPGHGLETR4+GFQHLLHTLNLPGHGLETR5+IAPANADFAFR2+LFHTNFYDTVGTIQLINDHVK3+LFHTNFYDTVGTIQLINDHVK4+LGFTDLFSK2+MREIEEVLTPEMLMR3+VGSALFLSHNLK2+VGSALFLSHNLK3+VPMMLQDQEHHWYLHDR5+WADLSGITK2+WNNLLR2	3+2+4+5	1	7.25678	0.313845	7.07998	0.464129	-0.31163	0.657492	-0.439513	LIMMA	-0.600482	-0.600848	0.000366665	-0.600665	-0.955111	-0.900565	-0.378748	-0.86874	-0.245852	-0.301131	0.379482	-0.33259	0.00162465	0.000285867	0.998439	7.36e-05	0.00992355	0.00208407	0.99882	0.000616041	TRUE	TRUE	FALSE	TRUE	TRUE	TRUE	FALSE
P36955	serpin family F member 1	15	ALYYDLISSPDIHGTYK3+DTDTGALLFIGK2+EIPDEISILLLGVAHFK3+ELLDTVTAPQK2+LAAAVSNFGYDLYR2+LAAAVSNFGYDLYR3+LDLQEINNWVQAQMK3+LQSLFDSPDFSK2+LSYEGEVTK2+SSFVAPLEK2+TESIIHR2+TSLEDFYLDEER2+TVQAVLTVPK2+VPMMSDPK2+YGLDSDLSC(UniMod:4)K2	P36955	P36955	PEDF_HUMAN	SERPINF1	P36955	SERPINF1	ALYYDLISSPDIHGTYK+DTDTGALLFIGK+EIPDEISILLLGVAHFK+ELLDTVTAPQK+LAAAVSNFGYDLYR+LDLQEINNWVQAQMK+LQSLFDSPDFSK+LSYEGEVTK+SSFVAPLEK+TESIIHR+TSLEDFYLDEER+TVQAVLTVPK+VPMMSDPK+YGLDSDLSC(UniMod:4)K	ALYYDLISSPDIHGTYK+DTDTGALLFIGK+EIPDEISILLLGVAHFK+ELLDTVTAPQK+LAAAVSNFGYDLYR+LDLQEINNWVQAQMK+LQSLFDSPDFSK+LSYEGEVTK+SSFVAPLEK+TESIIHR+TSLEDFYLDEER+TVQAVLTVPK+VPMMSDPK+YGLDSDLSCK	ALYYDLISSPDIHGTYK3+DTDTGALLFIGK2+EIPDEISILLLGVAHFK3+ELLDTVTAPQK2+LAAAVSNFGYDLYR2+LAAAVSNFGYDLYR3+LDLQEINNWVQAQMK3+LQSLFDSPDFSK2+LSYEGEVTK2+SSFVAPLEK2+TESIIHR2+TSLEDFYLDEER2+TVQAVLTVPK2+VPMMSDPK2+YGLDSDLSC(UniMod:4)K2	3+2	1	8.09605	0.190758	8.09542	0.219564	-0.0106287	-0.161047	0.18115	LIMMA	0.0312398	0.0926265	-0.0613867	0.0619331	-0.199865	-0.102693	-0.308448	-0.112766	0.262344	0.287946	0.185675	0.236632	0.784601	0.340907	0.615894	0.475055	0.852499	0.462713	0.921305	0.58668	FALSE	FALSE	FALSE	FALSE	FALSE	FALSE	FALSE
Q9BXR6	complement factor H related 5	3	AMISSPPFR2+ENYLLPEAK2+GWSTPPIC(UniMod:4)SFTK2	Q9BXR6	Q9BXR6	FHR5_HUMAN	CFHR5	Q9BXR6	CFHR5	AMISSPPFR+ENYLLPEAK+GWSTPPIC(UniMod:4)SFTK	AMISSPPFR+ENYLLPEAK+GWSTPPICSFTK	AMISSPPFR2+ENYLLPEAK2+GWSTPPIC(UniMod:4)SFTK2	2	1	5.47523	0.389681	5.6621	0.514705	0.459658	-0.71994	0.381166	LIMMA	0.851567	0.656166	0.195401	0.753867	0.489634	0.350277	-0.191521	0.480271	1.2135	0.962055	0.582323	1.02746	3.83e-05	0.000127872	0.310967	3.65e-06	0.000666573	0.00107033	0.68965	5.5e-05	TRUE	TRUE	FALSE	TRUE	TRUE	TRUE	FALSE
A0A0B4J1Y9	immunoglobulin heavy variable 3-72	3	ANSYTTEYAASVK2+NSLYLQMNSLK2+TEDTAVYYC(UniMod:4)AR3	A0A0B4J1Y9	A0A0B4J1Y9	HV372_HUMAN	IGHV3-72	A0A0B4J1Y9	IGHV3-72	ANSYTTEYAASVK+NSLYLQMNSLK+TEDTAVYYC(UniMod:4)AR	ANSYTTEYAASVK+NSLYLQMNSLK+TEDTAVYYCAR	ANSYTTEYAASVK2+NSLYLQMNSLK2+TEDTAVYYC(UniMod:4)AR3	2+3	1	5.96679	0.5365	5.95792	0.430971	-0.2233	0.142532	0.0363498	LIMMA	-0.255657	-0.0400776	-0.215579	-0.147867	-0.679982	-0.398698	-0.669201	-0.468627	0.168668	0.318542	0.238043	0.172892	0.228372	0.82119	0.339897	0.354363	0.368657	0.887985	0.717912	0.471094	FALSE	FALSE	FALSE	FALSE	FALSE	FALSE	FALSE
Q9NZP8	complement C1r subcomponent like	7	APEGFAVR2+GQESSTDIKAPEGFAVR3+GSEAINAPGDNPAK2+LGNFPWQAFTSIHGR3+VLSYVDWIK2+VVVHPDYR2+WILTAAHTIYPK2	Q9NZP8	Q9NZP8	C1RL_HUMAN	C1RL	Q9NZP8	C1RL	APEGFAVR+GQESSTDIKAPEGFAVR+GSEAINAPGDNPAK+LGNFPWQAFTSIHGR+VLSYVDWIK+VVVHPDYR+WILTAAHTIYPK	APEGFAVR+GQESSTDIKAPEGFAVR+GSEAINAPGDNPAK+LGNFPWQAFTSIHGR+VLSYVDWIK+VVVHPDYR+WILTAAHTIYPK	APEGFAVR2+GQESSTDIKAPEGFAVR3+GSEAINAPGDNPAK2+LGNFPWQAFTSIHGR3+VLSYVDWIK2+VVVHPDYR2+WILTAAHTIYPK2	2+3	1	5.50808	0.347796	5.52563	0.2836	0.579141	-0.629982	0.184015	LIMMA	0.511333	0.255918	0.255415	0.383625	0.279222	0.0597481	0.00727794	0.208166	0.743444	0.452088	0.503553	0.559085	9.16e-05	0.0122419	0.0440262	0.000100757	0.00114952	0.037464	0.368516	0.000773589	TRUE	TRUE	FALSE	TRUE	TRUE	TRUE	FALSE
P00747	plasminogen	40	APWC(UniMod:4)HTTNSQVR3+ATTVTGTPC(UniMod:4)QDWAAQEPHR3+C(UniMod:4)QSWSSMTPHR3+EAQLPVIENK2+ELRPWC(UniMod:4)FTTDPNK2+ELRPWC(UniMod:4)FTTDPNK3+FSPATHPSEGLEENYC(UniMod:4)R3+FVTWIEGVM(UniMod:35)R2+FVTWIEGVMR2+GNVAVTVSGHTC(UniMod:4)QHWSAQTPHTHNR4+GNVAVTVSGHTC(UniMod:4)QHWSAQTPHTHNR5+GNVAVTVSGHTC(UniMod:4)QHWSAQTPHTHNR6+HSIFTPETNPR2+HSIFTPETNPR3+KQLGAGSIEEC(UniMod:4)AAK3+LFLEPTR2+LFLEPTRK2+LSSPAVITDK2+N…	P00747	P00747	PLMN_HUMAN	PLG	P00747	PLG	APWC(UniMod:4)HTTNSQVR+ATTVTGTPC(UniMod:4)QDWAAQEPHR+C(UniMod:4)QSWSSMTPHR+EAQLPVIENK+ELRPWC(UniMod:4)FTTDPNK+FSPATHPSEGLEENYC(UniMod:4)R+FVTWIEGVM(UniMod:35)R+FVTWIEGVMR+GNVAVTVSGHTC(UniMod:4)QHWSAQTPHTHNR+HSIFTPETNPR+KQLGAGSIEEC(UniMod:4)AAK+LFLEPTR+LFLEPTRK+LSSPAVITDK+NGITC(UniMod:4)QK+NLDENYC(UniMod:4)R+NPDADKGPWC(UniMod:4)FTTDPSVR+NPDGDVGGPWC(UniMod:4)YTTNPR+QLGAGSIEEC(UniMod:4)AAK+RAPWC(Uni…	APWCHTTNSQVR+ATTVTGTPCQDWAAQEPHR+CQSWSSMTPHR+EAQLPVIENK+ELRPWCFTTDPNK+FSPATHPSEGLEENYCR+FVTWIEGVMR+GNVAVTVSGHTCQHWSAQTPHTHNR+HSIFTPETNPR+KQLGAGSIEECAAK+LFLEPTR+LFLEPTRK+LSSPAVITDK+NGITCQK+NLDENYCR+NPDADKGPWCFTTDPSVR+NPDGDVGGPWCYTTNPR+QLGAGSIEECAAK+RAPWCHTTNSQVR+RATTVTGTPCQDWAAQEPHR+RWELCDIPR+TECFITGWGETQGTFGAGLLK+TMSGLECQAWDSQSPHAHGYIPSKFPNK+TPENFPCK+TPENYPNAGLTMNYCR+VILGAHQEVNLEPHVQEIEVSR+VIPACL…	APWC(UniMod:4)HTTNSQVR3+ATTVTGTPC(UniMod:4)QDWAAQEPHR3+C(UniMod:4)QSWSSMTPHR3+EAQLPVIENK2+ELRPWC(UniMod:4)FTTDPNK2+ELRPWC(UniMod:4)FTTDPNK3+FSPATHPSEGLEENYC(UniMod:4)R3+FVTWIEGVM(UniMod:35)R2+FVTWIEGVMR2+GNVAVTVSGHTC(UniMod:4)QHWSAQTPHTHNR4+GNVAVTVSGHTC(UniMod:4)QHWSAQTPHTHNR5+GNVAVTVSGHTC(UniMod:4)QHWSAQTPHTHNR6+HSIFTPETNPR2+HSIFTPETNPR3+KQLGAGSIEEC(UniMod:4)AAK3+LFLEPTR2+LFLEPTRK2+LSSPAVITDK2+N…	3+2+4+5+6	1	7.02284	0.154842	7.04635	0.138113	-0.236801	0.0868186	0.107321	LIMMA	-0.0778566	0.00894776	-0.0868044	-0.0344544	-0.244192	-0.131631	-0.264624	-0.160192	0.0884787	0.149527	0.0910156	0.0912833	0.347125	0.897546	0.327128	0.580248	0.493397	0.943467	0.697461	0.679462	FALSE	FALSE	FALSE	FALSE	FALSE	FALSE	FALSE
P05156	complement factor I	15	AQLGDLPWQVAIK2+AQLGDLPWQVAIK3+GLETSLAEC(UniMod:4)TFTK2+HGNTDSEGIVEVK2+HGNTDSEGIVEVK3+IIFHENYNAGTYQNDIALIEMK3+IVIEYVDR2+LPYQC(UniMod:4)PK2+RAQLGDLPWQVAIK3+SFPTYC(UniMod:4)QQK2+SLEC(UniMod:4)LHPGTK2+TMGYQDFADVVC(UniMod:4)YTQK3+VFSLQWGEVK2+VTYTSQEDLVEK2+YQIWTTVVDWIHPDLKR4	P05156	P05156	CFAI_HUMAN	CFI	P05156	CFI	AQLGDLPWQVAIK+GLETSLAEC(UniMod:4)TFTK+HGNTDSEGIVEVK+IIFHENYNAGTYQNDIALIEMK+IVIEYVDR+LPYQC(UniMod:4)PK+RAQLGDLPWQVAIK+SFPTYC(UniMod:4)QQK+SLEC(UniMod:4)LHPGTK+TMGYQDFADVVC(UniMod:4)YTQK+VFSLQWGEVK+VTYTSQEDLVEK+YQIWTTVVDWIHPDLKR	AQLGDLPWQVAIK+GLETSLAECTFTK+HGNTDSEGIVEVK+IIFHENYNAGTYQNDIALIEMK+IVIEYVDR+LPYQCPK+RAQLGDLPWQVAIK+SFPTYCQQK+SLECLHPGTK+TMGYQDFADVVCYTQK+VFSLQWGEVK+VTYTSQEDLVEK+YQIWTTVVDWIHPDLKR	AQLGDLPWQVAIK2+AQLGDLPWQVAIK3+GLETSLAEC(UniMod:4)TFTK2+HGNTDSEGIVEVK2+HGNTDSEGIVEVK3+IIFHENYNAGTYQNDIALIEMK3+IVIEYVDR2+LPYQC(UniMod:4)PK2+RAQLGDLPWQVAIK3+SFPTYC(UniMod:4)QQK2+SLEC(UniMod:4)LHPGTK2+TMGYQDFADVVC(UniMod:4)YTQK3+VFSLQWGEVK2+VTYTSQEDLVEK2+YQIWTTVVDWIHPDLKR4	2+3+4	1	6.84555	0.282197	6.87389	0.250468	0.412749	-0.79436	0.50037	LIMMA	0.409739	0.380808	0.0289309	0.395273	0.228501	0.227634	-0.16482	0.258271	0.590976	0.533981	0.222682	0.532276	6.55e-05	1.76e-05	0.762737	1.72e-06	0.00105717	0.000265393	0.947416	3.53e-05	TRUE	TRUE	FALSE	TRUE	TRUE	TRUE	FALSE
P02765	alpha 2-HS glycoprotein	16	AQLVPLPPSTYVEFTVSGTDC(UniMod:4)VAK3+C(UniMod:4)DSSPDSAEDVRK3+C(UniMod:4)NLLAEK1+C(UniMod:4)NLLAEK2+EHAVEGDC(UniMod:4)DFQLLK2+EHAVEGDC(UniMod:4)DFQLLK3+FSVVYAK1+FSVVYAK2+HTFM(UniMod:35)GVVSLGSPSGEVSHPR3+HTFM(UniMod:35)GVVSLGSPSGEVSHPR4+HTFMGVVSLGSPSGEVSHPR3+HTFMGVVSLGSPSGEVSHPR4+HTLNQIDEVK2+HTLNQIDEVK3+QPNC(UniMod:4)DDPETEEAALVAIDYINQNLPWGYK4+TVVQPSVGAAAGPVVPPC(UniMod:4)PGR3	P02765	P02765	FETUA_HUMAN	AHSG	P02765	AHSG	AQLVPLPPSTYVEFTVSGTDC(UniMod:4)VAK+C(UniMod:4)DSSPDSAEDVRK+C(UniMod:4)NLLAEK+EHAVEGDC(UniMod:4)DFQLLK+FSVVYAK+HTFM(UniMod:35)GVVSLGSPSGEVSHPR+HTFMGVVSLGSPSGEVSHPR+HTLNQIDEVK+QPNC(UniMod:4)DDPETEEAALVAIDYINQNLPWGYK+TVVQPSVGAAAGPVVPPC(UniMod:4)PGR	AQLVPLPPSTYVEFTVSGTDCVAK+CDSSPDSAEDVRK+CNLLAEK+EHAVEGDCDFQLLK+FSVVYAK+HTFMGVVSLGSPSGEVSHPR+HTLNQIDEVK+QPNCDDPETEEAALVAIDYINQNLPWGYK+TVVQPSVGAAAGPVVPPCPGR	AQLVPLPPSTYVEFTVSGTDC(UniMod:4)VAK3+C(UniMod:4)DSSPDSAEDVRK3+C(UniMod:4)NLLAEK1+C(UniMod:4)NLLAEK2+EHAVEGDC(UniMod:4)DFQLLK2+EHAVEGDC(UniMod:4)DFQLLK3+FSVVYAK1+FSVVYAK2+HTFM(UniMod:35)GVVSLGSPSGEVSHPR3+HTFM(UniMod:35)GVVSLGSPSGEVSHPR4+HTFMGVVSLGSPSGEVSHPR3+HTFMGVVSLGSPSGEVSHPR4+HTLNQIDEVK2+HTLNQIDEVK3+QPNC(UniMod:4)DDPETEEAALVAIDYINQNLPWGYK4+TVVQPSVGAAAGPVVPPC(UniMod:4)PGR3	3+1+2+4	1	8.37179	0.390174	8.30576	0.420385	-0.236583	0.564209	-0.403216	LIMMA	-0.440692	-0.482623	0.0419308	-0.461657	-0.791244	-0.778893	-0.332825	-0.72665	-0.0901395	-0.186352	0.416687	-0.196665	0.0154209	0.00229963	0.820981	0.0012437	0.0527382	0.0106065	0.947416	0.00540531	FALSE	TRUE	FALSE	TRUE	FALSE	TRUE	FALSE
P00488	coagulation factor XIII A chain	18	AQMDLSGR2+AVPPNNSNAAEDDLPTVELQGVVPR3+ETFDVTLEPLSFK2+FQEGQEEER2+GTYIPVPIVSELQSGK2+GTYIPVPIVSELQSGK3+GVNLQEFLNVTSVHLFK3+HVYGELDVQIQR3+KDGTHVVENVDATHIGK4+KETFDVTLEPLSFK3+KPLNTEGVMK2+LALETALMYGAK2+LIASMSSDSLR2+NVWVHLDGPGVTRPMK3+QIGGDGMMDITDTYK2+STVLTIPEIIIK2+VEYVIGR2+VGSAMVNAK2	P00488	P00488	F13A_HUMAN	F13A1	P00488	F13A1	AQMDLSGR+AVPPNNSNAAEDDLPTVELQGVVPR+ETFDVTLEPLSFK+FQEGQEEER+GTYIPVPIVSELQSGK+GVNLQEFLNVTSVHLFK+HVYGELDVQIQR+KDGTHVVENVDATHIGK+KETFDVTLEPLSFK+KPLNTEGVMK+LALETALMYGAK+LIASMSSDSLR+NVWVHLDGPGVTRPMK+QIGGDGMMDITDTYK+STVLTIPEIIIK+VEYVIGR+VGSAMVNAK	AQMDLSGR+AVPPNNSNAAEDDLPTVELQGVVPR+ETFDVTLEPLSFK+FQEGQEEER+GTYIPVPIVSELQSGK+GVNLQEFLNVTSVHLFK+HVYGELDVQIQR+KDGTHVVENVDATHIGK+KETFDVTLEPLSFK+KPLNTEGVMK+LALETALMYGAK+LIASMSSDSLR+NVWVHLDGPGVTRPMK+QIGGDGMMDITDTYK+STVLTIPEIIIK+VEYVIGR+VGSAMVNAK	AQMDLSGR2+AVPPNNSNAAEDDLPTVELQGVVPR3+ETFDVTLEPLSFK2+FQEGQEEER2+GTYIPVPIVSELQSGK2+GTYIPVPIVSELQSGK3+GVNLQEFLNVTSVHLFK3+HVYGELDVQIQR3+KDGTHVVENVDATHIGK4+KETFDVTLEPLSFK3+KPLNTEGVMK2+LALETALMYGAK2+LIASMSSDSLR2+NVWVHLDGPGVTRPMK3+QIGGDGMMDITDTYK2+STVLTIPEIIIK2+VEYVIGR2+VGSAMVNAK2	2+3+4	1	5.90265	0.408419	5.78386	0.520294	-0.0986762	0.663393	-0.6258	LIMMA	-0.453777	-0.81485	0.361073	-0.634313	-0.830925	-1.1336	-0.042116	-0.919411	-0.0766287	-0.496101	0.764261	-0.349216	0.0199531	1.17e-05	0.0774204	8.06e-05	0.0635128	0.00021999	0.397659	0.000650852	FALSE	TRUE	FALSE	TRUE	FALSE	TRUE	FALSE
P05543	serpin family A member 7	17	AQWANPFDPSK2+AVLHIGEK2+EGQMESVEAAMSSK2+EGQMESVEAAMSSK3+FSISATYDLGATLLK2+GTEAAAVPEVELSDQPENTFLHPIIQIDR4+GWVDLFVPK2+KELELQIGNALFIGK3+MGIQHAYSENADFSGLTEDNGLK3+MSSINADFAFNLYR2+NALALFVLPK2+QEINSHVEMQTK2+QEINSHVEMQTK3+SFMLLILER2+SILFLGK1+TEDSSSFLIDK2+VVNPTEA1	P05543	P05543	THBG_HUMAN	SERPINA7	P05543	SERPINA7	AQWANPFDPSK+AVLHIGEK+EGQMESVEAAMSSK+FSISATYDLGATLLK+GTEAAAVPEVELSDQPENTFLHPIIQIDR+GWVDLFVPK+KELELQIGNALFIGK+MGIQHAYSENADFSGLTEDNGLK+MSSINADFAFNLYR+NALALFVLPK+QEINSHVEMQTK+SFMLLILER+SILFLGK+TEDSSSFLIDK+VVNPTEA	AQWANPFDPSK+AVLHIGEK+EGQMESVEAAMSSK+FSISATYDLGATLLK+GTEAAAVPEVELSDQPENTFLHPIIQIDR+GWVDLFVPK+KELELQIGNALFIGK+MGIQHAYSENADFSGLTEDNGLK+MSSINADFAFNLYR+NALALFVLPK+QEINSHVEMQTK+SFMLLILER+SILFLGK+TEDSSSFLIDK+VVNPTEA	AQWANPFDPSK2+AVLHIGEK2+EGQMESVEAAMSSK2+EGQMESVEAAMSSK3+FSISATYDLGATLLK2+GTEAAAVPEVELSDQPENTFLHPIIQIDR4+GWVDLFVPK2+KELELQIGNALFIGK3+MGIQHAYSENADFSGLTEDNGLK3+MSSINADFAFNLYR2+NALALFVLPK2+QEINSHVEMQTK2+QEINSHVEMQTK3+SFMLLILER2+SILFLGK1+TEDSSSFLIDK2+VVNPTEA1	2+3+4+1	1	6.52739	0.218595	6.55574	0.248723	0.216538	-0.526035	0.379347	LIMMA	0.24108	0.267437	-0.0263566	0.254258	0.00842209	0.0708048	-0.275079	0.0783855	0.473738	0.464069	0.222365	0.430131	0.0427219	0.00929826	0.830297	0.00602601	0.112269	0.0304552	0.947416	0.0200276	FALSE	TRUE	FALSE	TRUE	FALSE	TRUE	FALSE
P04264	keratin 1	3	AQYEDIAQK2+SLDLDSIIAEVK2+TLLEGEESR2	P04264	P04264	K2C1_HUMAN	KRT1	P04264	KRT1	AQYEDIAQK+SLDLDSIIAEVK+TLLEGEESR	AQYEDIAQK+SLDLDSIIAEVK+TLLEGEESR	AQYEDIAQK2+SLDLDSIIAEVK2+TLLEGEESR2	2	1	5.59219	1.15829	5.81867	1.36238	0.0261365	0.0775173	-0.104959	LIMMA	-0.0357956	-0.311147	0.275351	-0.173471	-1.35576	-1.42672	-1.13575	-1.17127	1.28417	0.804428	1.68645	0.824329	0.956245	0.573539	0.69336	0.725292	0.969109	0.696881	0.947416	0.79959	FALSE	FALSE	FALSE	FALSE	FALSE	FALSE	FALSE
P80108	glycosylphosphatidylinositol specific phospholipase D1	20	AQYVLISPEASSR2+ETTLGDMTGK2+FGGVLHLSDLDDDGLDEIIMAAPLR3+FGSSLITVR2+GAVYVYFGSK2+GIVAAFYSGPSLSDK2+GIVAAFYSGPSLSDKEK3+HVSSPLASYFLSFPYAR3+IADVTSGLIGGEDGR2+ILEGFQPSGR2+LGHLLHIRDEK3+LGWAMTSADLNQDGHGDLVVGAPGYSRPGHIHIGR5+LGWAMTSADLNQDGHGDLVVGAPGYSRPGHIHIGR6+LSGALHVYSLGSD2+NQVVIAAGR2+QVLLVGAPTYDDVSK2+TLLLVGSPTWK2+TMFIGGSQLSQK2+VAFLTVTLHQGGATR3+VYVYNGK2	P80108	P80108	PHLD_HUMAN	GPLD1	P80108	GPLD1	AQYVLISPEASSR+ETTLGDMTGK+FGGVLHLSDLDDDGLDEIIMAAPLR+FGSSLITVR+GAVYVYFGSK+GIVAAFYSGPSLSDK+GIVAAFYSGPSLSDKEK+HVSSPLASYFLSFPYAR+IADVTSGLIGGEDGR+ILEGFQPSGR+LGHLLHIRDEK+LGWAMTSADLNQDGHGDLVVGAPGYSRPGHIHIGR+LSGALHVYSLGSD+NQVVIAAGR+QVLLVGAPTYDDVSK+TLLLVGSPTWK+TMFIGGSQLSQK+VAFLTVTLHQGGATR+VYVYNGK	AQYVLISPEASSR+ETTLGDMTGK+FGGVLHLSDLDDDGLDEIIMAAPLR+FGSSLITVR+GAVYVYFGSK+GIVAAFYSGPSLSDK+GIVAAFYSGPSLSDKEK+HVSSPLASYFLSFPYAR+IADVTSGLIGGEDGR+ILEGFQPSGR+LGHLLHIRDEK+LGWAMTSADLNQDGHGDLVVGAPGYSRPGHIHIGR+LSGALHVYSLGSD+NQVVIAAGR+QVLLVGAPTYDDVSK+TLLLVGSPTWK+TMFIGGSQLSQK+VAFLTVTLHQGGATR+VYVYNGK	AQYVLISPEASSR2+ETTLGDMTGK2+FGGVLHLSDLDDDGLDEIIMAAPLR3+FGSSLITVR2+GAVYVYFGSK2+GIVAAFYSGPSLSDK2+GIVAAFYSGPSLSDKEK3+HVSSPLASYFLSFPYAR3+IADVTSGLIGGEDGR2+ILEGFQPSGR2+LGHLLHIRDEK3+LGWAMTSADLNQDGHGDLVVGAPGYSRPGHIHIGR5+LGWAMTSADLNQDGHGDLVVGAPGYSRPGHIHIGR6+LSGALHVYSLGSD2+NQVVIAAGR2+QVLLVGAPTYDDVSK2+TLLLVGSPTWK2+TMFIGGSQLSQK2+VAFLTVTLHQGGATR3+VYVYNGK2	2+3+5+6	1	6.26617	0.238499	6.10124	0.508511	0.183387	0.517769	-0.708509	LIMMA	-0.0802444	-0.781116	0.700872	-0.43068	-0.446375	-1.09055	0.309462	-0.707449	0.285886	-0.471679	1.09228	-0.153912	0.657965	1.41e-05	0.000952007	0.00339065	0.743501	0.00024496	0.0582642	0.0125621	FALSE	TRUE	TRUE	TRUE	FALSE	TRUE	FALSE
Q08380	galectin 3 binding protein	14	ASHEEVEGLVEK2+ASHEEVEGLVEK3+AVDTWSWGER2+ELSEALGQIFDSQR2+ELSEALGQIFDSQR3+IYTSPTWSAFVTDSSWSAR3+LADGGATNQGR2+LASAYGAR2+SDLAVPSELALLK2+SQLVYQSR2+TIAYENK2+TLQALEFHTVPFQLLAR3+YSSDYFQAPSDYR2+YYPYQSFQTPQHPSFLFQDK3	Q08380	Q08380	LG3BP_HUMAN	LGALS3BP	Q08380	LGALS3BP	ASHEEVEGLVEK+AVDTWSWGER+ELSEALGQIFDSQR+IYTSPTWSAFVTDSSWSAR+LADGGATNQGR+LASAYGAR+SDLAVPSELALLK+SQLVYQSR+TIAYENK+TLQALEFHTVPFQLLAR+YSSDYFQAPSDYR+YYPYQSFQTPQHPSFLFQDK	ASHEEVEGLVEK+AVDTWSWGER+ELSEALGQIFDSQR+IYTSPTWSAFVTDSSWSAR+LADGGATNQGR+LASAYGAR+SDLAVPSELALLK+SQLVYQSR+TIAYENK+TLQALEFHTVPFQLLAR+YSSDYFQAPSDYR+YYPYQSFQTPQHPSFLFQDK	ASHEEVEGLVEK2+ASHEEVEGLVEK3+AVDTWSWGER2+ELSEALGQIFDSQR2+ELSEALGQIFDSQR3+IYTSPTWSAFVTDSSWSAR3+LADGGATNQGR2+LASAYGAR2+SDLAVPSELALLK2+SQLVYQSR2+TIAYENK2+TLQALEFHTVPFQLLAR3+YSSDYFQAPSDYR2+YYPYQSFQTPQHPSFLFQDK3	2+3	1	6.11687	0.728783	6.21526	0.81947	0.124386	-0.631843	0.570343	LIMMA	0.730743	1.19234	-0.461601	0.961544	0.12417	0.679697	-1.11006	0.503018	1.33732	1.70499	0.186853	1.42007	0.0198095	4.49e-05	0.156585	0.000168619	0.0635128	0.000533659	0.542498	0.0010888	FALSE	TRUE	FALSE	TRUE	FALSE	TRUE	FALSE
Q13093	phospholipase A2 group VII	1	ASLAFLQK2	Q13093	Q13093	PAFA_HUMAN	PLA2G7	Q13093	PLA2G7	ASLAFLQK	ASLAFLQK	ASLAFLQK2	2	1	4.88713	0.387897	4.81217	0.351463	0.368915	-0.197591	-0.100556	LIMMA	0.33092	0.0201753	0.310745	0.175548	-0.0138363	-0.271197	-0.0578153	-0.0850637	0.675677	0.311548	0.679306	0.436159	0.0593231	0.888603	0.0954746	0.179338	0.141651	0.938431	0.408385	0.282982	FALSE	FALSE	FALSE	FALSE	FALSE	FALSE	FALSE
P01619	immunoglobulin kappa variable 3-20	3	ASQSVSSSYLAWYQQKPGQAPR3+ASQSVSSSYLAWYQQKPGQAPR4+LLIYGASSR2	P01619	P01619	KV320_HUMAN	IGKV3-20	P01619	IGKV3-20	ASQSVSSSYLAWYQQKPGQAPR+LLIYGASSR	ASQSVSSSYLAWYQQKPGQAPR+LLIYGASSR	ASQSVSSSYLAWYQQKPGQAPR3+ASQSVSSSYLAWYQQKPGQAPR4+LLIYGASSR2	3+4+2	1	7.13668	0.630925	7.06172	0.639193	0.173184	-0.26423	0.136106	LIMMA	0.393884	0.295618	0.0982657	0.344751	-0.212136	-0.216562	-0.549596	-0.113357	0.999903	0.807798	0.746128	0.802858	0.194648	0.248073	0.759113	0.134957	0.328287	0.373763	0.947416	0.231062	FALSE	FALSE	FALSE	FALSE	FALSE	FALSE	FALSE
P18428	lipopolysaccharide binding protein	8	ATAQMLEVMFK2+DFLFLGANVQYMR2+GLQYAAQEGLLALQSELLR3+ITGFLKPGK2+ITLPDFTGDLR2+LAEGFPLPLLK2+SPVTLLAAVMSLPEEHNK3+VQLYDLGLQIHK3	P18428	P18428	LBP_HUMAN	LBP	P18428	LBP	ATAQMLEVMFK+DFLFLGANVQYMR+GLQYAAQEGLLALQSELLR+ITGFLKPGK+ITLPDFTGDLR+LAEGFPLPLLK+SPVTLLAAVMSLPEEHNK+VQLYDLGLQIHK	ATAQMLEVMFK+DFLFLGANVQYMR+GLQYAAQEGLLALQSELLR+ITGFLKPGK+ITLPDFTGDLR+LAEGFPLPLLK+SPVTLLAAVMSLPEEHNK+VQLYDLGLQIHK	ATAQMLEVMFK2+DFLFLGANVQYMR2+GLQYAAQEGLLALQSELLR3+ITGFLKPGK2+ITLPDFTGDLR2+LAEGFPLPLLK2+SPVTLLAAVMSLPEEHNK3+VQLYDLGLQIHK3	2+3	1	6.08469	0.695509	6.456	0.834942	0.364438	-0.705492	0.446197	LIMMA	1.20949	1.12957	0.0799224	1.16953	0.62533	0.635862	-0.544569	0.727945	1.79365	1.62327	0.704414	1.61111	0.000196356	5.59e-05	0.795794	6.82e-06	0.00201711	0.000632042	0.947416	8.11e-05	TRUE	TRUE	FALSE	TRUE	TRUE	TRUE	FALSE
P02749	apolipoprotein H	14	ATFGC(UniMod:4)HDGYSLDGPEEIEC(UniMod:4)TK3+ATVVYQGER2+C(UniMod:4)PFPSRPDNGFVNYPAKPTLYYK4+FIC(UniMod:4)PLTGLWPINTLK2+FIC(UniMod:4)PLTGLWPINTLK3+NGMLHGDK1+NGMLHGDK2+TC(UniMod:4)PKPDDLPFSTVVPLK3+TC(UniMod:4)PKPDDLPFSTVVPLK4+TDASDVKPC(UniMod:4)2+TFYEPGEEITYSC(UniMod:4)K2+TFYEPGEEITYSC(UniMod:4)KPGYVSR3+VC(UniMod:4)PFAGILENGAVR2+VC(UniMod:4)PFAGILENGAVR3	P02749	P02749	APOH_HUMAN	APOH	P02749	APOH	ATFGC(UniMod:4)HDGYSLDGPEEIEC(UniMod:4)TK+ATVVYQGER+C(UniMod:4)PFPSRPDNGFVNYPAKPTLYYK+FIC(UniMod:4)PLTGLWPINTLK+NGMLHGDK+TC(UniMod:4)PKPDDLPFSTVVPLK+TDASDVKPC(UniMod:4)+TFYEPGEEITYSC(UniMod:4)K+TFYEPGEEITYSC(UniMod:4)KPGYVSR+VC(UniMod:4)PFAGILENGAVR	ATFGCHDGYSLDGPEEIECTK+ATVVYQGER+CPFPSRPDNGFVNYPAKPTLYYK+FICPLTGLWPINTLK+NGMLHGDK+TCPKPDDLPFSTVVPLK+TDASDVKPC+TFYEPGEEITYSCK+TFYEPGEEITYSCKPGYVSR+VCPFAGILENGAVR	ATFGC(UniMod:4)HDGYSLDGPEEIEC(UniMod:4)TK3+ATVVYQGER2+C(UniMod:4)PFPSRPDNGFVNYPAKPTLYYK4+FIC(UniMod:4)PLTGLWPINTLK2+FIC(UniMod:4)PLTGLWPINTLK3+NGMLHGDK1+NGMLHGDK2+TC(UniMod:4)PKPDDLPFSTVVPLK3+TC(UniMod:4)PKPDDLPFSTVVPLK4+TDASDVKPC(UniMod:4)2+TFYEPGEEITYSC(UniMod:4)K2+TFYEPGEEITYSC(UniMod:4)KPGYVSR3+VC(UniMod:4)PFAGILENGAVR2+VC(UniMod:4)PFAGILENGAVR3	3+2+4+1	1	7.0659	0.339075	7.00901	0.478409	-0.130036	0.359689	-0.274623	LIMMA	-0.299754	-0.362127	0.0623732	-0.33094	-0.744624	-0.738111	-0.413214	-0.667231	0.145117	0.0138577	0.53796	0.00535061	0.179213	0.0585089	0.790857	0.05353	0.312717	0.129637	0.947416	0.110989	FALSE	FALSE	FALSE	FALSE	FALSE	FALSE	FALSE
P00746	complement factor D	5	ATLGPAVRPLPWQR3+AVPHPDSQPDTIDHDLLLLQLSEK4+RPDSLQHVLLPVLDR3+RPDSLQHVLLPVLDR4+VQVLLGAHSLSQPEPSK3	P00746	P00746	CFAD_HUMAN	CFD	P00746	CFD	ATLGPAVRPLPWQR+AVPHPDSQPDTIDHDLLLLQLSEK+RPDSLQHVLLPVLDR+VQVLLGAHSLSQPEPSK	ATLGPAVRPLPWQR+AVPHPDSQPDTIDHDLLLLQLSEK+RPDSLQHVLLPVLDR+VQVLLGAHSLSQPEPSK	ATLGPAVRPLPWQR3+AVPHPDSQPDTIDHDLLLLQLSEK4+RPDSLQHVLLPVLDR3+RPDSLQHVLLPVLDR4+VQVLLGAHSLSQPEPSK3	3+4	1	5.44276	0.268629	5.39436	0.345217	0.178367	0.288053	-0.458689	LIMMA	0.0226142	-0.326768	0.349382	-0.152077	-0.301239	-0.600474	0.00316783	-0.396887	0.346468	-0.0530614	0.695596	0.0927336	0.887666	0.0208495	0.048064	0.214593	0.916039	0.0596453	0.387946	0.31488	FALSE	FALSE	FALSE	FALSE	FALSE	FALSE	FALSE
P00738	haptoglobin	2	AVGDKLPEC(UniMod:4)EADDGC(UniMod:4)PKPPEIAHGYVEHSVR5+AVGDKLPEC(UniMod:4)EADDGC(UniMod:4)PKPPEIAHGYVEHSVR6	P00738	P00738	HPT_HUMAN	HP	P00738	HP	AVGDKLPEC(UniMod:4)EADDGC(UniMod:4)PKPPEIAHGYVEHSVR	AVGDKLPECEADDGCPKPPEIAHGYVEHSVR	AVGDKLPEC(UniMod:4)EADDGC(UniMod:4)PKPPEIAHGYVEHSVR5+AVGDKLPEC(UniMod:4)EADDGC(UniMod:4)PKPPEIAHGYVEHSVR6	5+6	1	5.25606	0.636675	5.59803	0.910486	0.243009	-0.615609	0.452734	LIMMA	1.01377	1.1571	-0.14334	1.08544	0.30825	0.560836	-0.897567	0.552116	1.71928	1.75337	0.610888	1.61875	0.00630333	0.000411349	0.70094	0.000240203	0.0290725	0.00273426	0.947416	0.00139195	TRUE	TRUE	FALSE	TRUE	TRUE	TRUE	FALSE
P08185	serpin family A member 6	11	AVLQLNEEGVDTAGSTGVTLNLTSKPIILR4+EENFYVDETTVVK2+GLASANVDFAFSLYK2+GTWTQPFDLASTR2+HLVALSPK2+HYYESEVLAMNFQDWATASR3+ITQDAQLK2+MNTVIAALSR2+QINSYVK2+WSAGLTSSQVDLYIPK2+WSAGLTSSQVDLYIPK3	P08185	P08185	CBG_HUMAN	SERPINA6	P08185	SERPINA6	AVLQLNEEGVDTAGSTGVTLNLTSKPIILR+EENFYVDETTVVK+GLASANVDFAFSLYK+GTWTQPFDLASTR+HLVALSPK+HYYESEVLAMNFQDWATASR+ITQDAQLK+MNTVIAALSR+QINSYVK+WSAGLTSSQVDLYIPK	AVLQLNEEGVDTAGSTGVTLNLTSKPIILR+EENFYVDETTVVK+GLASANVDFAFSLYK+GTWTQPFDLASTR+HLVALSPK+HYYESEVLAMNFQDWATASR+ITQDAQLK+MNTVIAALSR+QINSYVK+WSAGLTSSQVDLYIPK	AVLQLNEEGVDTAGSTGVTLNLTSKPIILR4+EENFYVDETTVVK2+GLASANVDFAFSLYK2+GTWTQPFDLASTR2+HLVALSPK2+HYYESEVLAMNFQDWATASR3+ITQDAQLK2+MNTVIAALSR2+QINSYVK2+WSAGLTSSQVDLYIPK2+WSAGLTSSQVDLYIPK3	4+2+3	1	8.03035	0.190751	8.04348	0.196415	-0.167394	0.576318	-0.474635	LIMMA	-0.181031	-0.247909	0.0668778	-0.21447	-0.363731	-0.402318	-0.128436	-0.352578	0.00166874	-0.0934994	0.262192	-0.0763619	0.0520006	0.0026076	0.490139	0.00344822	0.127741	0.011333	0.855964	0.0125693	FALSE	TRUE	FALSE	TRUE	FALSE	TRUE	FALSE
P01009	serpin family A member 1	11	AVLTIDEK1+AVLTIDEK2+AVLTIDEKGTEAAGAMFLEAIPMSIPPEVK4+FNKPFVFLM(UniMod:35)IEQNTK3+FNKPFVFLMIEQNTK3+FNKPFVFLMIEQNTK4+GTEAAGAM(UniMod:35)FLEAIPM(UniMod:35)SIPPEVK3+GTEAAGAM(UniMod:35)FLEAIPMSIPPEVK3+GTEAAGAMFLEAIPM(UniMod:35)SIPPEVK3+GTEAAGAMFLEAIPMSIPPEVK3+SPLFMGK1	P01009	P01009	A1AT_HUMAN	SERPINA1	P01009	SERPINA1	AVLTIDEK+AVLTIDEKGTEAAGAMFLEAIPMSIPPEVK+FNKPFVFLM(UniMod:35)IEQNTK+FNKPFVFLMIEQNTK+GTEAAGAM(UniMod:35)FLEAIPM(UniMod:35)SIPPEVK+GTEAAGAM(UniMod:35)FLEAIPMSIPPEVK+GTEAAGAMFLEAIPM(UniMod:35)SIPPEVK+GTEAAGAMFLEAIPMSIPPEVK+SPLFMGK	AVLTIDEK+AVLTIDEKGTEAAGAMFLEAIPMSIPPEVK+FNKPFVFLMIEQNTK+GTEAAGAMFLEAIPMSIPPEVK+SPLFMGK	AVLTIDEK1+AVLTIDEK2+AVLTIDEKGTEAAGAMFLEAIPMSIPPEVK4+FNKPFVFLM(UniMod:35)IEQNTK3+FNKPFVFLMIEQNTK3+FNKPFVFLMIEQNTK4+GTEAAGAM(UniMod:35)FLEAIPM(UniMod:35)SIPPEVK3+GTEAAGAM(UniMod:35)FLEAIPMSIPPEVK3+GTEAAGAMFLEAIPM(UniMod:35)SIPPEVK3+GTEAAGAMFLEAIPMSIPPEVK3+SPLFMGK1	1+2+4+3	1	9.85526	0.504008	9.7883	0.589314	0.444811	-0.421713	0.0748962	LIMMA	0.778875	0.315419	0.463456	0.547147	0.273033	-0.112095	-0.0773119	0.164767	1.28472	0.742934	1.00422	0.929528	0.00369572	0.1425	0.0903707	0.00650033	0.0193474	0.249651	0.407525	0.0209868	TRUE	FALSE	FALSE	TRUE	TRUE	FALSE	FALSE
P00918	carbonic anhydrase 2	6	AVQQPDGLAVLGIFLK2+GGPLDGTYR2+QSPVDIDTHTAK3+SADFTNFDPR2+VVDVLDSIK2+YDPSLKPLSVSYDQATSLR3	P00918	P00918	CAH2_HUMAN	CA2	P00918	CA2	AVQQPDGLAVLGIFLK+GGPLDGTYR+QSPVDIDTHTAK+SADFTNFDPR+VVDVLDSIK+YDPSLKPLSVSYDQATSLR	AVQQPDGLAVLGIFLK+GGPLDGTYR+QSPVDIDTHTAK+SADFTNFDPR+VVDVLDSIK+YDPSLKPLSVSYDQATSLR	AVQQPDGLAVLGIFLK2+GGPLDGTYR2+QSPVDIDTHTAK3+SADFTNFDPR2+VVDVLDSIK2+YDPSLKPLSVSYDQATSLR3	2+3	1	4.69682	0.500152	4.79458	0.776377	0.316779	-0.108239	-0.152014	LIMMA	0.579238	-0.0828677	0.662106	0.248185	-0.147158	-0.696784	-0.114444	-0.300918	1.30563	0.531049	1.43866	0.797289	0.113995	0.784902	0.0919636	0.363716	0.231763	0.861106	0.407525	0.477906	FALSE	FALSE	FALSE	FALSE	FALSE	FALSE	FALSE
P04004	vitronectin	24	AVRPGYPK2+C(UniMod:4)TEGFNVDK2+C(UniMod:4)TEGFNVDKK3+DVWGIEGPIDAAFTR2+DVWGIEGPIDAAFTR3+DWHGVPGQVDAAM(UniMod:35)AGR2+DWHGVPGQVDAAM(UniMod:35)AGR3+DWHGVPGQVDAAMAGR2+DWHGVPGQVDAAMAGR3+ERVYFFK2+FEDGVLDPDYPR2+FEDGVLDPDYPR3+GNPEQTPVLKPEEEAPAPEVGASKPEGIDSR4+GQYC(UniMod:4)YELDEK2+IYISGM(UniMod:35)APR2+IYISGMAPR2+IYISGMAPRPSLAK2+IYISGMAPRPSLAK3+PFDAFTDLK2+QPQFISR2+RVDTVDPPYPR3+SIAQYWLGC(UniMod:4)PAPGHL2+S…	P04004	P04004	VTNC_HUMAN	VTN	P04004	VTN	AVRPGYPK+C(UniMod:4)TEGFNVDK+C(UniMod:4)TEGFNVDKK+DVWGIEGPIDAAFTR+DWHGVPGQVDAAM(UniMod:35)AGR+DWHGVPGQVDAAMAGR+ERVYFFK+FEDGVLDPDYPR+GNPEQTPVLKPEEEAPAPEVGASKPEGIDSR+GQYC(UniMod:4)YELDEK+IYISGM(UniMod:35)APR+IYISGMAPR+IYISGMAPRPSLAK+PFDAFTDLK+QPQFISR+RVDTVDPPYPR+SIAQYWLGC(UniMod:4)PAPGHL+VDTVDPPYPR	AVRPGYPK+CTEGFNVDK+CTEGFNVDKK+DVWGIEGPIDAAFTR+DWHGVPGQVDAAMAGR+ERVYFFK+FEDGVLDPDYPR+GNPEQTPVLKPEEEAPAPEVGASKPEGIDSR+GQYCYELDEK+IYISGMAPR+IYISGMAPRPSLAK+PFDAFTDLK+QPQFISR+RVDTVDPPYPR+SIAQYWLGCPAPGHL+VDTVDPPYPR	AVRPGYPK2+C(UniMod:4)TEGFNVDK2+C(UniMod:4)TEGFNVDKK3+DVWGIEGPIDAAFTR2+DVWGIEGPIDAAFTR3+DWHGVPGQVDAAM(UniMod:35)AGR2+DWHGVPGQVDAAM(UniMod:35)AGR3+DWHGVPGQVDAAMAGR2+DWHGVPGQVDAAMAGR3+ERVYFFK2+FEDGVLDPDYPR2+FEDGVLDPDYPR3+GNPEQTPVLKPEEEAPAPEVGASKPEGIDSR4+GQYC(UniMod:4)YELDEK2+IYISGM(UniMod:35)APR2+IYISGMAPR2+IYISGMAPRPSLAK2+IYISGMAPRPSLAK3+PFDAFTDLK2+QPQFISR2+RVDTVDPPYPR3+SIAQYWLGC(UniMod:4)PAPGHL2+S…	2+3+4	1	7.93887	0.203398	7.93288	0.304515	0.161383	-0.50151	0.399742	LIMMA	0.253844	0.328693	-0.0748489	0.291268	-0.0188032	0.098264	-0.366321	0.0851665	0.526491	0.559122	0.216623	0.49737	0.066923	0.00664997	0.604164	0.00711292	0.154333	0.0241243	0.920329	0.0226411	FALSE	TRUE	FALSE	TRUE	FALSE	TRUE	FALSE
P08637	Fc fragment of IgG receptor IIIa	1	AVVFLEPQWYR2	P08637	P08637	FCG3A_HUMAN	FCGR3A	P08637	FCGR3A	AVVFLEPQWYR	AVVFLEPQWYR	AVVFLEPQWYR2	2	1	5.75355	0.762426	5.69962	0.63696	0.557888	-0.658842	0.23283	LIMMA	1.13993	0.637787	0.502148	0.888861	0.690847	0.258239	0.0220526	0.549383	1.58902	1.01734	0.982242	1.22834	1.3e-05	0.00174242	0.0409323	8.13e-06	0.000366744	0.00820389	0.368516	9.19e-05	TRUE	TRUE	FALSE	TRUE	TRUE	TRUE	FALSE
P55056	apolipoprotein C4	2	AWFLESK2+ELLETVVNR2	P55056	P55056	APOC4_HUMAN	APOC4	P55056	APOC4	AWFLESK+ELLETVVNR	AWFLESK+ELLETVVNR	AWFLESK2+ELLETVVNR2	2	1	7.5512	0.339292	7.42642	0.474901	-0.397093	0.498557	-0.197375	LIMMA	-0.619232	-0.374178	-0.245054	-0.496705	-1.02234	-0.714868	-0.675996	-0.801427	-0.216123	-0.0334887	0.185888	-0.191983	0.00376675	0.0324031	0.254981	0.00228687	0.0193474	0.0832171	0.626366	0.00875989	TRUE	FALSE	FALSE	TRUE	TRUE	FALSE	FALSE
Q9UK55	serpin family A member 10	12	AWLMASR2+ETSNFGFSLLR2+FASTFDK2+IFSPFADLSELSATGR2+IFSPFADLSELSATGR3+LFDEINPETK2+LILVDYILFK2+NLELGLTQGSFAFIHK3+NMEVFFPK2+TVIEVDER2+WLTPFDPVFTEVDTFHLDK3+YEMHELLR2	Q9UK55	Q9UK55	ZPI_HUMAN	SERPINA10	Q9UK55	SERPINA10	AWLMASR+ETSNFGFSLLR+FASTFDK+IFSPFADLSELSATGR+LFDEINPETK+LILVDYILFK+NLELGLTQGSFAFIHK+NMEVFFPK+TVIEVDER+WLTPFDPVFTEVDTFHLDK+YEMHELLR	AWLMASR+ETSNFGFSLLR+FASTFDK+IFSPFADLSELSATGR+LFDEINPETK+LILVDYILFK+NLELGLTQGSFAFIHK+NMEVFFPK+TVIEVDER+WLTPFDPVFTEVDTFHLDK+YEMHELLR	AWLMASR2+ETSNFGFSLLR2+FASTFDK2+IFSPFADLSELSATGR2+IFSPFADLSELSATGR3+LFDEINPETK2+LILVDYILFK2+NLELGLTQGSFAFIHK3+NMEVFFPK2+TVIEVDER2+WLTPFDPVFTEVDTFHLDK3+YEMHELLR2	2+3	1	5.62385	0.299322	5.63944	0.357545	0.0989754	-0.496264	0.446879	LIMMA	0.251337	0.408054	-0.156716	0.329695	-0.0700143	0.136462	-0.500256	0.0867764	0.572689	0.679645	0.186823	0.572614	0.120815	0.00449308	0.359337	0.00943233	0.23951	0.0181328	0.720133	0.0284227	FALSE	TRUE	FALSE	TRUE	FALSE	TRUE	FALSE
A0A0A0MS15	immunoglobulin heavy variable 3-49	3	AYGGTTEYAASVK2+GLEWVGFIR2+SIAYLQMNSLK2	A0A0A0MS15	A0A0A0MS15	HV349_HUMAN	IGHV3-49	A0A0A0MS15	IGHV3-49	AYGGTTEYAASVK+GLEWVGFIR+SIAYLQMNSLK	AYGGTTEYAASVK+GLEWVGFIR+SIAYLQMNSLK	AYGGTTEYAASVK2+GLEWVGFIR2+SIAYLQMNSLK2	2	1	7.56681	0.483207	7.44736	0.54604	-0.00164538	0.0346216	-0.0356215	LIMMA	-0.0210114	-0.0469358	0.0259244	-0.0339736	-0.559749	-0.502253	-0.550011	-0.441221	0.517727	0.408381	0.60186	0.373274	0.937108	0.834845	0.92744	0.865996	0.958309	0.894195	0.985264	0.897776	FALSE	FALSE	FALSE	FALSE	FALSE	FALSE	FALSE
P02743	amyloid P component, serum	5	AYSDLSR2+DNELLVYK2+IVLGQEQDSYGGK2+QGYFVEAQPK2+VGEYSLYIGR2	P02743	P02743	SAMP_HUMAN	APCS	P02743	APCS	AYSDLSR+DNELLVYK+IVLGQEQDSYGGK+QGYFVEAQPK+VGEYSLYIGR	AYSDLSR+DNELLVYK+IVLGQEQDSYGGK+QGYFVEAQPK+VGEYSLYIGR	AYSDLSR2+DNELLVYK2+IVLGQEQDSYGGK2+QGYFVEAQPK2+VGEYSLYIGR2	2	1	10.102	0.228424	10.109	0.339918	0.337017	-0.492928	0.24213	LIMMA	0.400274	0.287567	0.112707	0.34392	0.0929781	0.0278544	-0.215806	0.111627	0.70757	0.547279	0.44122	0.576214	0.0123629	0.031116	0.489296	0.00503492	0.0450647	0.08083	0.855964	0.0172408	TRUE	FALSE	FALSE	TRUE	TRUE	FALSE	FALSE
P35542	serum amyloid A4, constitutive	8	AYWDIMISNHQNSNR3+EALQGVGDM(UniMod:35)GR2+EALQGVGDMGR2+FRPDGLPK2+GNYDAAQR2+GPGGVWAAK1+GPGGVWAAK2+VYLQGLIDC(UniMod:4)YLFGNSSTVLEDSK3	P35542	P35542	SAA4_HUMAN	SAA4	P35542	SAA4	AYWDIMISNHQNSNR+EALQGVGDM(UniMod:35)GR+EALQGVGDMGR+FRPDGLPK+GNYDAAQR+GPGGVWAAK+VYLQGLIDC(UniMod:4)YLFGNSSTVLEDSK	AYWDIMISNHQNSNR+EALQGVGDMGR+FRPDGLPK+GNYDAAQR+GPGGVWAAK+VYLQGLIDCYLFGNSSTVLEDSK	AYWDIMISNHQNSNR3+EALQGVGDM(UniMod:35)GR2+EALQGVGDMGR2+FRPDGLPK2+GNYDAAQR2+GPGGVWAAK1+GPGGVWAAK2+VYLQGLIDC(UniMod:4)YLFGNSSTVLEDSK3	3+2+1	1	7.85281	0.362043	7.91556	0.372688	0.180866	-0.0826226	-0.0645326	LIMMA	0.166641	-0.00300063	0.169642	0.0818201	-0.20231	-0.314821	-0.224783	-0.19708	0.535591	0.308819	0.564066	0.36072	0.364052	0.984466	0.387107	0.553947	0.507875	0.993256	0.760749	0.655268	FALSE	FALSE	FALSE	FALSE	FALSE	FALSE	FALSE
P27918	complement factor properdin	3	C(UniMod:4)AGQQQDIR2+LC(UniMod:4)TPLLPK2+SISC(UniMod:4)QEIPGQQSR2	P27918	P27918	PROP_HUMAN	CFP	P27918	CFP	C(UniMod:4)AGQQQDIR+LC(UniMod:4)TPLLPK+SISC(UniMod:4)QEIPGQQSR	CAGQQQDIR+LCTPLLPK+SISCQEIPGQQSR	C(UniMod:4)AGQQQDIR2+LC(UniMod:4)TPLLPK2+SISC(UniMod:4)QEIPGQQSR2	2	1	3.79495	0.324543	3.68844	0.382608	-0.342353	0.561888	-0.311343	LIMMA	-0.48145	-0.38824	-0.0932102	-0.434845	-0.821634	-0.675748	-0.456882	-0.692	-0.141266	-0.100732	0.270462	-0.17769	0.00703955	0.00976079	0.604856	0.0016449	0.0305713	0.0313333	0.920329	0.00659095	TRUE	TRUE	FALSE	TRUE	TRUE	TRUE	FALSE
P01859	immunoglobulin heavy constant gamma 2 (G2m marker)	14	C(UniMod:4)C(UniMod:4)VEC(UniMod:4)PPC(UniMod:4)PAPPVAGPSVFLFPPKPK5+EEQFNSTFR2+GFYPSDISVEWESNGQPENNYK3+GLPAPIEK1+GLPAPIEK2+KC(UniMod:4)C(UniMod:4)VEC(UniMod:4)PPC(UniMod:4)PAPPVAGPSVFLFPPKPK4+KC(UniMod:4)C(UniMod:4)VEC(UniMod:4)PPC(UniMod:4)PAPPVAGPSVFLFPPKPK5+TTPPM(UniMod:35)LDSDGSFFLYSK3+TTPPMLDSDGSFFLYSK3+VVSVLTVVHQDWLNGK2+VVSVLTVVHQDWLNGK3+VVSVLTVVHQDWLNGK4+VVSVLTVVHQDWLNGKEYK3+VVSVLTVVHQDWLN…	P01859	P01859	IGHG2_HUMAN	IGHG2	P01859	IGHG2	C(UniMod:4)C(UniMod:4)VEC(UniMod:4)PPC(UniMod:4)PAPPVAGPSVFLFPPKPK+EEQFNSTFR+GFYPSDISVEWESNGQPENNYK+GLPAPIEK+KC(UniMod:4)C(UniMod:4)VEC(UniMod:4)PPC(UniMod:4)PAPPVAGPSVFLFPPKPK+TTPPM(UniMod:35)LDSDGSFFLYSK+TTPPMLDSDGSFFLYSK+VVSVLTVVHQDWLNGK+VVSVLTVVHQDWLNGKEYK	CCVECPPCPAPPVAGPSVFLFPPKPK+EEQFNSTFR+GFYPSDISVEWESNGQPENNYK+GLPAPIEK+KCCVECPPCPAPPVAGPSVFLFPPKPK+TTPPMLDSDGSFFLYSK+VVSVLTVVHQDWLNGK+VVSVLTVVHQDWLNGKEYK	C(UniMod:4)C(UniMod:4)VEC(UniMod:4)PPC(UniMod:4)PAPPVAGPSVFLFPPKPK5+EEQFNSTFR2+GFYPSDISVEWESNGQPENNYK3+GLPAPIEK1+GLPAPIEK2+KC(UniMod:4)C(UniMod:4)VEC(UniMod:4)PPC(UniMod:4)PAPPVAGPSVFLFPPKPK4+KC(UniMod:4)C(UniMod:4)VEC(UniMod:4)PPC(UniMod:4)PAPPVAGPSVFLFPPKPK5+TTPPM(UniMod:35)LDSDGSFFLYSK3+TTPPMLDSDGSFFLYSK3+VVSVLTVVHQDWLNGK2+VVSVLTVVHQDWLNGK3+VVSVLTVVHQDWLNGK4+VVSVLTVVHQDWLNGKEYK3+VVSVLTVVHQDWLN…	5+2+3+1+4	1	8.97613	0.259742	8.98475	0.358395	0.166665	-0.405059	0.292169	LIMMA	0.267438	0.296768	-0.0293298	0.282103	-0.0663058	0.0147028	-0.386117	0.0298163	0.601182	0.578833	0.327458	0.53439	0.112301	0.0398289	0.867933	0.0296069	0.230727	0.0957589	0.961533	0.0707811	FALSE	FALSE	FALSE	FALSE	FALSE	FALSE	FALSE
P09871	complement C1s	23	C(UniMod:4)EYQIR2+DVVQITC(UniMod:4)LDGFEVVEGR3+EDTPNSVWEPAK2+GDSGGAFAVQDPNDK2+GDSGGAFAVQDPNDKTK2+GDSGGAFAVQDPNDKTK3+GFQVVVTLR2+LLEVPEGR2+LPVAPLRK2+MLTPEHVFIHPGWK2+MLTPEHVFIHPGWK3+MLTPEHVFIHPGWK4+NYVDWIMK2+QFGPYC(UniMod:4)GHGFPGPLNIETK3+SNALDIIFQTDLTGQK2+SNALDIIFQTDLTGQK3+SNALDIIFQTDLTGQKK3+SSNNPHSPIVEEFQVPYNK3+TMQENSTPRED2+TNFDNDIALVR2+VEDPESTLFGSVIR2+VEKPTADAEAYVFTPNMIC(UniMod:4)AGGEK3+YHGDPMPC(…	P09871	P09871	C1S_HUMAN	C1S	P09871	C1S	C(UniMod:4)EYQIR+DVVQITC(UniMod:4)LDGFEVVEGR+EDTPNSVWEPAK+GDSGGAFAVQDPNDK+GDSGGAFAVQDPNDKTK+GFQVVVTLR+LLEVPEGR+LPVAPLRK+MLTPEHVFIHPGWK+NYVDWIMK+QFGPYC(UniMod:4)GHGFPGPLNIETK+SNALDIIFQTDLTGQK+SNALDIIFQTDLTGQKK+SSNNPHSPIVEEFQVPYNK+TMQENSTPRED+TNFDNDIALVR+VEDPESTLFGSVIR+VEKPTADAEAYVFTPNMIC(UniMod:4)AGGEK+YHGDPMPC(UniMod:4)PK	CEYQIR+DVVQITCLDGFEVVEGR+EDTPNSVWEPAK+GDSGGAFAVQDPNDK+GDSGGAFAVQDPNDKTK+GFQVVVTLR+LLEVPEGR+LPVAPLRK+MLTPEHVFIHPGWK+NYVDWIMK+QFGPYCGHGFPGPLNIETK+SNALDIIFQTDLTGQK+SNALDIIFQTDLTGQKK+SSNNPHSPIVEEFQVPYNK+TMQENSTPRED+TNFDNDIALVR+VEDPESTLFGSVIR+VEKPTADAEAYVFTPNMICAGGEK+YHGDPMPCPK	C(UniMod:4)EYQIR2+DVVQITC(UniMod:4)LDGFEVVEGR3+EDTPNSVWEPAK2+GDSGGAFAVQDPNDK2+GDSGGAFAVQDPNDKTK2+GDSGGAFAVQDPNDKTK3+GFQVVVTLR2+LLEVPEGR2+LPVAPLRK2+MLTPEHVFIHPGWK2+MLTPEHVFIHPGWK3+MLTPEHVFIHPGWK4+NYVDWIMK2+QFGPYC(UniMod:4)GHGFPGPLNIETK3+SNALDIIFQTDLTGQK2+SNALDIIFQTDLTGQK3+SNALDIIFQTDLTGQKK3+SSNNPHSPIVEEFQVPYNK3+TMQENSTPRED2+TNFDNDIALVR2+VEDPESTLFGSVIR2+VEKPTADAEAYVFTPNMIC(UniMod:4)AGGEK3+YHGDPMPC(…	2+3+4	1	6.96991	0.261564	7.04621	0.314851	0.350666	-0.555036	0.296992	LIMMA	0.399254	0.310853	0.0884005	0.355054	0.126535	0.080364	-0.203148	0.148898	0.671973	0.541343	0.379949	0.56121	0.00548504	0.00984366	0.540806	0.00138696	0.0269482	0.0313333	0.887915	0.0059142	TRUE	TRUE	FALSE	TRUE	TRUE	TRUE	FALSE
P05452	C-type lectin domain family 3 member B	9	C(UniMod:4)FLAFTQTK2+EQQALQTVC(UniMod:4)LK2+GGTLGTPQTGSENDALYEYLR3+LDTLAQEVALLK2+LDTLAQEVALLK3+NWETEITAQPDGGK2+NWETEITAQPDGGK3+SRLDTLAQEVALLK3+TFHEASEDC(UniMod:4)ISR3	P05452	P05452	TETN_HUMAN	CLEC3B	P05452	CLEC3B	C(UniMod:4)FLAFTQTK+EQQALQTVC(UniMod:4)LK+GGTLGTPQTGSENDALYEYLR+LDTLAQEVALLK+NWETEITAQPDGGK+SRLDTLAQEVALLK+TFHEASEDC(UniMod:4)ISR	CFLAFTQTK+EQQALQTVCLK+GGTLGTPQTGSENDALYEYLR+LDTLAQEVALLK+NWETEITAQPDGGK+SRLDTLAQEVALLK+TFHEASEDCISR	C(UniMod:4)FLAFTQTK2+EQQALQTVC(UniMod:4)LK2+GGTLGTPQTGSENDALYEYLR3+LDTLAQEVALLK2+LDTLAQEVALLK3+NWETEITAQPDGGK2+NWETEITAQPDGGK3+SRLDTLAQEVALLK3+TFHEASEDC(UniMod:4)ISR3	2+3	1	5.53458	0.662094	5.47466	0.473083	-0.314472	0.791489	-0.58036	LIMMA	-0.679172	-0.771835	0.0926628	-0.725503	-0.985375	-1.03062	-0.234682	-0.956971	-0.372968	-0.513046	0.420008	-0.494035	8.39e-05	9.76e-07	0.567863	4.06e-07	0.00114555	2.45e-05	0.899926	1.02e-05	TRUE	TRUE	FALSE	TRUE	TRUE	TRUE	FALSE
P04003	complement component 4 binding protein alpha	26	C(UniMod:4)HPGYKPTTDEPTTVIC(UniMod:4)QK4+C(UniMod:4)KPPPDIR2+EDVYVVGTVLR2+EDVYVVGTVLR3+EEIIYEC(UniMod:4)DK2+FSAIC(UniMod:4)QGDGTWSPR2+FSAIC(UniMod:4)QGDGTWSPR3+GSSVIHC(UniMod:4)DADSK2+GSSVIHC(UniMod:4)DADSK3+GVGWSHPLPQC(UniMod:4)EIVK2+GVGWSHPLPQC(UniMod:4)EIVK3+GYILVGQAK2+HSGEENFYAYGFSVTYSC(UniMod:4)DPR3+KPDVSHGEMVSGFGPIYNYK3+KPDVSHGEMVSGFGPIYNYK4+KPELVNGR2+LMQC(UniMod:4)LPNPEDVK2+LNNGEITQHR2+LSL…	P04003	P04003	C4BPA_HUMAN	C4BPA	P04003	C4BPA	C(UniMod:4)HPGYKPTTDEPTTVIC(UniMod:4)QK+C(UniMod:4)KPPPDIR+EDVYVVGTVLR+EEIIYEC(UniMod:4)DK+FSAIC(UniMod:4)QGDGTWSPR+GSSVIHC(UniMod:4)DADSK+GVGWSHPLPQC(UniMod:4)EIVK+GYILVGQAK+HSGEENFYAYGFSVTYSC(UniMod:4)DPR+KPDVSHGEMVSGFGPIYNYK+KPELVNGR+LMQC(UniMod:4)LPNPEDVK+LNNGEITQHR+LSLEIEQLELQR+MALEVYK+NGQVEIK+QSSSYSFFK+QSTLDKEL+TWYPEVPK+YTC(UniMod:4)LPGYVR	CHPGYKPTTDEPTTVICQK+CKPPPDIR+EDVYVVGTVLR+EEIIYECDK+FSAICQGDGTWSPR+GSSVIHCDADSK+GVGWSHPLPQCEIVK+GYILVGQAK+HSGEENFYAYGFSVTYSCDPR+KPDVSHGEMVSGFGPIYNYK+KPELVNGR+LMQCLPNPEDVK+LNNGEITQHR+LSLEIEQLELQR+MALEVYK+NGQVEIK+QSSSYSFFK+QSTLDKEL+TWYPEVPK+YTCLPGYVR	C(UniMod:4)HPGYKPTTDEPTTVIC(UniMod:4)QK4+C(UniMod:4)KPPPDIR2+EDVYVVGTVLR2+EDVYVVGTVLR3+EEIIYEC(UniMod:4)DK2+FSAIC(UniMod:4)QGDGTWSPR2+FSAIC(UniMod:4)QGDGTWSPR3+GSSVIHC(UniMod:4)DADSK2+GSSVIHC(UniMod:4)DADSK3+GVGWSHPLPQC(UniMod:4)EIVK2+GVGWSHPLPQC(UniMod:4)EIVK3+GYILVGQAK2+HSGEENFYAYGFSVTYSC(UniMod:4)DPR3+KPDVSHGEMVSGFGPIYNYK3+KPDVSHGEMVSGFGPIYNYK4+KPELVNGR2+LMQC(UniMod:4)LPNPEDVK2+LNNGEITQHR2+LSL…	4+2+3+1	1	7.29162	0.288717	7.35575	0.290381	0.00905837	-0.539593	0.569193	LIMMA	0.164477	0.394818	-0.230341	0.279647	-0.0808134	0.18751	-0.492567	0.0942253	0.409767	0.602125	0.0318851	0.465069	0.181265	0.000504166	0.0829736	0.00436113	0.312717	0.00316504	0.407525	0.0151633	FALSE	TRUE	FALSE	TRUE	FALSE	TRUE	FALSE
P03952	kallikrein B1	19	C(UniMod:4)LLFSFLPASSINDMEK3+DSVTGTLPK2+DTPFSQIK2+EIIIHQNYK2+GEIQNILQK2+GGDVASMYTPNAQYC(UniMod:4)QMR3+IAYGTQGSSGYSLR2+IYSGILNLSDITK2+LSMDGSPTR2+LVGITSWGEGC(UniMod:4)AR2+MVC(UniMod:4)AGYK2+RTLPEPC(UniMod:4)HSK3+TGAVSGHSLK2+VAEYMDWILEK2+VLTPDAFVC(UniMod:4)R2+VSEGNHDIALIK2+VSEGNHDIALIK3+VSSVEEC(UniMod:4)QK2+YSPGGTPTAIK2	P03952	P03952	KLKB1_HUMAN	KLKB1	P03952	KLKB1	C(UniMod:4)LLFSFLPASSINDMEK+DSVTGTLPK+DTPFSQIK+EIIIHQNYK+GEIQNILQK+GGDVASMYTPNAQYC(UniMod:4)QMR+IAYGTQGSSGYSLR+IYSGILNLSDITK+LSMDGSPTR+LVGITSWGEGC(UniMod:4)AR+MVC(UniMod:4)AGYK+RTLPEPC(UniMod:4)HSK+TGAVSGHSLK+VAEYMDWILEK+VLTPDAFVC(UniMod:4)R+VSEGNHDIALIK+VSSVEEC(UniMod:4)QK+YSPGGTPTAIK	CLLFSFLPASSINDMEK+DSVTGTLPK+DTPFSQIK+EIIIHQNYK+GEIQNILQK+GGDVASMYTPNAQYCQMR+IAYGTQGSSGYSLR+IYSGILNLSDITK+LSMDGSPTR+LVGITSWGEGCAR+MVCAGYK+RTLPEPCHSK+TGAVSGHSLK+VAEYMDWILEK+VLTPDAFVCR+VSEGNHDIALIK+VSSVEECQK+YSPGGTPTAIK	C(UniMod:4)LLFSFLPASSINDMEK3+DSVTGTLPK2+DTPFSQIK2+EIIIHQNYK2+GEIQNILQK2+GGDVASMYTPNAQYC(UniMod:4)QMR3+IAYGTQGSSGYSLR2+IYSGILNLSDITK2+LSMDGSPTR2+LVGITSWGEGC(UniMod:4)AR2+MVC(UniMod:4)AGYK2+RTLPEPC(UniMod:4)HSK3+TGAVSGHSLK2+VAEYMDWILEK2+VLTPDAFVC(UniMod:4)R2+VSEGNHDIALIK2+VSEGNHDIALIK3+VSSVEEC(UniMod:4)QK2+YSPGGTPTAIK2	3+2	1	6.54512	0.174792	6.50034	0.2684	0.0409577	0.335579	-0.393365	LIMMA	-0.069436	-0.242021	0.172585	-0.155728	-0.332005	-0.463932	-0.108113	-0.354212	0.193133	-0.0201097	0.453283	0.042755	0.59348	0.0335445	0.219207	0.119693	0.691373	0.0842338	0.611614	0.209694	FALSE	FALSE	FALSE	FALSE	FALSE	FALSE	FALSE
P05160	coagulation factor XIII B chain	13	C(UniMod:4)NEYYLLR2+GDTYPAELYITGSILR2+GDTYPAELYITGSILR3+GMC(UniMod:4)TSPPLIK2+IAQYYYTFK2+IQTHSTTYR2+LIENGYFHPVK3+QSTLSYQEPLRT2+SFYFPMSIDK2+SFYFPMSIDKK2+SFYFPMSIDKK3+SGYLLHGSNEITC(UniMod:4)NR3+VLHGDLIDFVC(UniMod:4)K3	P05160	P05160	F13B_HUMAN	F13B	P05160	F13B	C(UniMod:4)NEYYLLR+GDTYPAELYITGSILR+GMC(UniMod:4)TSPPLIK+IAQYYYTFK+IQTHSTTYR+LIENGYFHPVK+QSTLSYQEPLRT+SFYFPMSIDK+SFYFPMSIDKK+SGYLLHGSNEITC(UniMod:4)NR+VLHGDLIDFVC(UniMod:4)K	CNEYYLLR+GDTYPAELYITGSILR+GMCTSPPLIK+IAQYYYTFK+IQTHSTTYR+LIENGYFHPVK+QSTLSYQEPLRT+SFYFPMSIDK+SFYFPMSIDKK+SGYLLHGSNEITCNR+VLHGDLIDFVCK	C(UniMod:4)NEYYLLR2+GDTYPAELYITGSILR2+GDTYPAELYITGSILR3+GMC(UniMod:4)TSPPLIK2+IAQYYYTFK2+IQTHSTTYR2+LIENGYFHPVK3+QSTLSYQEPLRT2+SFYFPMSIDK2+SFYFPMSIDKK2+SFYFPMSIDKK3+SGYLLHGSNEITC(UniMod:4)NR3+VLHGDLIDFVC(UniMod:4)K3	2+3	1	5.30111	0.231115	5.30546	0.292981	-0.014448	0.383241	-0.397492	LIMMA	-0.122579	-0.280098	0.157519	-0.201339	-0.410183	-0.523167	-0.149942	-0.418746	0.165024	-0.0370286	0.46498	0.0160693	0.391363	0.0253087	0.304134	0.0683085	0.536193	0.0689128	0.687344	0.131946	FALSE	FALSE	FALSE	FALSE	FALSE	FALSE	FALSE
P01860	None	14	C(UniMod:4)PAPELLGGPSVFLFPPKPK3+C(UniMod:4)PAPELLGGPSVFLFPPKPK4+SC(UniMod:4)DTPPPC(UniMod:4)PR2+SC(UniMod:4)DTPPPC(UniMod:4)PRC(UniMod:4)PAPELLGGPSVFLFPPKPK4+SC(UniMod:4)DTPPPC(UniMod:4)PRC(UniMod:4)PAPELLGGPSVFLFPPKPK5+TPEVTC(UniMod:4)VVVDVSHEDPEVQFK3+TPEVTC(UniMod:4)VVVDVSHEDPEVQFK4+TPEVTC(UniMod:4)VVVDVSHEDPEVQFKWYVDGVEVHNAK5+TPLGDTTHTC(UniMod:4)PR2+TPLGDTTHTC(UniMod:4)PR3+WQQGNIFSC(UniMod:4)S…	P01860	P01860	IGHG3_HUMAN	IGHG3	P01860	IGHG3	C(UniMod:4)PAPELLGGPSVFLFPPKPK+SC(UniMod:4)DTPPPC(UniMod:4)PR+SC(UniMod:4)DTPPPC(UniMod:4)PRC(UniMod:4)PAPELLGGPSVFLFPPKPK+TPEVTC(UniMod:4)VVVDVSHEDPEVQFK+TPEVTC(UniMod:4)VVVDVSHEDPEVQFKWYVDGVEVHNAK+TPLGDTTHTC(UniMod:4)PR+WQQGNIFSC(UniMod:4)SVMHEALHNR+WYVDGVEVHNAK	CPAPELLGGPSVFLFPPKPK+SCDTPPPCPR+SCDTPPPCPRCPAPELLGGPSVFLFPPKPK+TPEVTCVVVDVSHEDPEVQFK+TPEVTCVVVDVSHEDPEVQFKWYVDGVEVHNAK+TPLGDTTHTCPR+WQQGNIFSCSVMHEALHNR+WYVDGVEVHNAK	C(UniMod:4)PAPELLGGPSVFLFPPKPK3+C(UniMod:4)PAPELLGGPSVFLFPPKPK4+SC(UniMod:4)DTPPPC(UniMod:4)PR2+SC(UniMod:4)DTPPPC(UniMod:4)PRC(UniMod:4)PAPELLGGPSVFLFPPKPK4+SC(UniMod:4)DTPPPC(UniMod:4)PRC(UniMod:4)PAPELLGGPSVFLFPPKPK5+TPEVTC(UniMod:4)VVVDVSHEDPEVQFK3+TPEVTC(UniMod:4)VVVDVSHEDPEVQFK4+TPEVTC(UniMod:4)VVVDVSHEDPEVQFKWYVDGVEVHNAK5+TPLGDTTHTC(UniMod:4)PR2+TPLGDTTHTC(UniMod:4)PR3+WQQGNIFSC(UniMod:4)S…	3+4+2+5	1	7.57267	0.676057	7.76665	0.791512	0.413859	-0.51972	0.205829	LIMMA	1.07573	0.650196	0.425536	0.862964	0.428574	0.103247	-0.266305	0.373758	1.72289	1.19714	1.11738	1.35217	0.0019224	0.0213549	0.219034	0.0011028	0.011273	0.0602545	0.611614	0.00488693	TRUE	FALSE	FALSE	TRUE	TRUE	FALSE	FALSE
P01042	kininogen 1	4	C(UniMod:4)PGRPWK2+LDDDLEHQGGHVLDHGHK3+LDDDLEHQGGHVLDHGHK4+LDDDLEHQGGHVLDHGHK5	P01042	P01042	KNG1_HUMAN	KNG1	P01042	KNG1	C(UniMod:4)PGRPWK+LDDDLEHQGGHVLDHGHK	CPGRPWK+LDDDLEHQGGHVLDHGHK	C(UniMod:4)PGRPWK2+LDDDLEHQGGHVLDHGHK3+LDDDLEHQGGHVLDHGHK4+LDDDLEHQGGHVLDHGHK5	2+3+4+5	1	6.08043	0.168056	6.08715	0.200468	0.244558	-0.02112	-0.184111	LIMMA	0.102748	-0.048314	0.151063	0.0272172	-0.118356	-0.235181	-0.085308	-0.139922	0.323853	0.138553	0.387433	0.194356	0.350552	0.601711	0.202008	0.742021	0.495155	0.725598	0.589728	0.812216	FALSE	FALSE	FALSE	FALSE	FALSE	FALSE	FALSE
P05090	apolipoprotein D	10	C(UniMod:4)PNPPVQENFDVNK2+C(UniMod:4)PNPPVQENFDVNK3+IPTTFENGR2+MTVTDQVNC(UniMod:4)PK2+NILTSNNIDVK2+NILTSNNIDVKK2+NILTSNNIDVKK3+NPNLPPETVDSLK2+VLNQELR2+WYEIEKIPTTFENGR3	P05090	P05090	APOD_HUMAN	APOD	P05090	APOD	C(UniMod:4)PNPPVQENFDVNK+IPTTFENGR+MTVTDQVNC(UniMod:4)PK+NILTSNNIDVK+NILTSNNIDVKK+NPNLPPETVDSLK+VLNQELR+WYEIEKIPTTFENGR	CPNPPVQENFDVNK+IPTTFENGR+MTVTDQVNCPK+NILTSNNIDVK+NILTSNNIDVKK+NPNLPPETVDSLK+VLNQELR+WYEIEKIPTTFENGR	C(UniMod:4)PNPPVQENFDVNK2+C(UniMod:4)PNPPVQENFDVNK3+IPTTFENGR2+MTVTDQVNC(UniMod:4)PK2+NILTSNNIDVK2+NILTSNNIDVKK2+NILTSNNIDVKK3+NPNLPPETVDSLK2+VLNQELR2+WYEIEKIPTTFENGR3	2+3	1	8.06499	0.361744	7.98219	0.491075	-0.0128535	0.288773	-0.297848	LIMMA	-0.156753	-0.352591	0.195838	-0.254672	-0.618483	-0.742824	-0.297772	-0.603707	0.304977	0.0376422	0.689448	0.0943631	0.49382	0.0749397	0.424562	0.14681	0.613205	0.15538	0.792984	0.247606	FALSE	FALSE	FALSE	FALSE	FALSE	FALSE	FALSE
P02790	hemopexin	34	C(UniMod:4)SPHLVLSALTSDNHGATYAFSGTHYWR4+C(UniMod:4)SPHLVLSALTSDNHGATYAFSGTHYWR5+DGWHSWPIAHQWPQGPSAVDAAFSWEEK4+DYFM(UniMod:35)PC(UniMod:4)PGR2+DYFMPC(UniMod:4)PGR2+EVGTPHGIILDSVDAAFIC(UniMod:4)PGSSR3+EVGTPHGIILDSVDAAFIC(UniMod:4)PGSSR4+EWFWDLATGTM(UniMod:35)K2+EWFWDLATGTMK2+EWFWDLATGTMK3+FDPVRGEVPPR2+FDPVRGEVPPR3+FDPVRGEVPPRYPR4+GGYTLVSGYPK2+LHIM(UniMod:35)AGR2+LLQDEFPGIPSPLDAAVEC(UniMod:4)HR3+LLQ…	P02790	P02790	HEMO_HUMAN	HPX	P02790	HPX	C(UniMod:4)SPHLVLSALTSDNHGATYAFSGTHYWR+DGWHSWPIAHQWPQGPSAVDAAFSWEEK+DYFM(UniMod:35)PC(UniMod:4)PGR+DYFMPC(UniMod:4)PGR+EVGTPHGIILDSVDAAFIC(UniMod:4)PGSSR+EWFWDLATGTM(UniMod:35)K+EWFWDLATGTMK+FDPVRGEVPPR+FDPVRGEVPPRYPR+GGYTLVSGYPK+LHIM(UniMod:35)AGR+LLQDEFPGIPSPLDAAVEC(UniMod:4)HR+LWWLDLK+LYLVQGTQVYVFLTK+NFPSPVDAAFR+QGHNSVFLIK+RLWWLDLK+SGAQATWTELPWPHEK+VDGALC(UniMod:4)M(UniMod:35)EK+VDGALC(UniMod:…	CSPHLVLSALTSDNHGATYAFSGTHYWR+DGWHSWPIAHQWPQGPSAVDAAFSWEEK+DYFMPCPGR+EVGTPHGIILDSVDAAFICPGSSR+EWFWDLATGTMK+FDPVRGEVPPR+FDPVRGEVPPRYPR+GGYTLVSGYPK+LHIMAGR+LLQDEFPGIPSPLDAAVECHR+LWWLDLK+LYLVQGTQVYVFLTK+NFPSPVDAAFR+QGHNSVFLIK+RLWWLDLK+SGAQATWTELPWPHEK+VDGALCMEK+VWVYPPEK+VWVYPPEKK+WDRELISER+YYCFQGNQFLR	C(UniMod:4)SPHLVLSALTSDNHGATYAFSGTHYWR4+C(UniMod:4)SPHLVLSALTSDNHGATYAFSGTHYWR5+DGWHSWPIAHQWPQGPSAVDAAFSWEEK4+DYFM(UniMod:35)PC(UniMod:4)PGR2+DYFMPC(UniMod:4)PGR2+EVGTPHGIILDSVDAAFIC(UniMod:4)PGSSR3+EVGTPHGIILDSVDAAFIC(UniMod:4)PGSSR4+EWFWDLATGTM(UniMod:35)K2+EWFWDLATGTMK2+EWFWDLATGTMK3+FDPVRGEVPPR2+FDPVRGEVPPR3+FDPVRGEVPPRYPR4+GGYTLVSGYPK2+LHIM(UniMod:35)AGR2+LLQDEFPGIPSPLDAAVEC(UniMod:4)HR3+LLQ…	4+5+2+3	1	8.9898	0.109349	8.99923	0.164736	-0.311467	-0.118397	0.38981	LIMMA	-0.0832164	0.11136	-0.194577	0.014072	-0.259802	-0.0378814	-0.383354	-0.119414	0.093369	0.260602	-0.00579914	0.147558	0.343903	0.138177	0.0437596	0.831162	0.491912	0.247841	0.368516	0.869642	FALSE	FALSE	FALSE	FALSE	FALSE	FALSE	FALSE
O43866	CD5 molecule like	7	C(UniMod:4)YGPGVGR2+DVAVLC(UniMod:4)R2+EATLQDC(UniMod:4)PSGPWGK2+ELGC(UniMod:4)GAASGTPSGILYEPPAEK3+IWLDNVR2+KPIWLSQMSC(UniMod:4)SGR3+LVGGDNLC(UniMod:4)SGR2	O43866	O43866	CD5L_HUMAN	CD5L	O43866	CD5L	C(UniMod:4)YGPGVGR+DVAVLC(UniMod:4)R+EATLQDC(UniMod:4)PSGPWGK+ELGC(UniMod:4)GAASGTPSGILYEPPAEK+IWLDNVR+KPIWLSQMSC(UniMod:4)SGR+LVGGDNLC(UniMod:4)SGR	CYGPGVGR+DVAVLCR+EATLQDCPSGPWGK+ELGCGAASGTPSGILYEPPAEK+IWLDNVR+KPIWLSQMSCSGR+LVGGDNLCSGR	C(UniMod:4)YGPGVGR2+DVAVLC(UniMod:4)R2+EATLQDC(UniMod:4)PSGPWGK2+ELGC(UniMod:4)GAASGTPSGILYEPPAEK3+IWLDNVR2+KPIWLSQMSC(UniMod:4)SGR3+LVGGDNLC(UniMod:4)SGR2	2+3	1	7.04333	0.605686	6.99574	0.571839	0.166176	-0.236272	0.112141	LIMMA	0.328088	0.228688	0.0994001	0.278388	-0.21989	-0.234438	-0.486413	-0.135844	0.876066	0.691814	0.685213	0.692621	0.231234	0.321663	0.731618	0.180307	0.368737	0.451527	0.947416	0.282982	FALSE	FALSE	FALSE	FALSE	FALSE	FALSE	FALSE
P01591	joining chain of multimeric IgA and IgM	8	C(UniMod:4)YTAVVPLVYGGETK2+C(UniMod:4)YTAVVPLVYGGETK3+FVYHLSDLC(UniMod:4)K2+FVYHLSDLC(UniMod:4)K3+IIVPLNNR2+IVLVDNK1+IVLVDNK2+SSEDPNEDIVER2	P01591	P01591	IGJ_HUMAN	JCHAIN	P01591	JCHAIN	C(UniMod:4)YTAVVPLVYGGETK+FVYHLSDLC(UniMod:4)K+IIVPLNNR+IVLVDNK+SSEDPNEDIVER	CYTAVVPLVYGGETK+FVYHLSDLCK+IIVPLNNR+IVLVDNK+SSEDPNEDIVER	C(UniMod:4)YTAVVPLVYGGETK2+C(UniMod:4)YTAVVPLVYGGETK3+FVYHLSDLC(UniMod:4)K2+FVYHLSDLC(UniMod:4)K3+IIVPLNNR2+IVLVDNK1+IVLVDNK2+SSEDPNEDIVER2	2+3+1	1	6.62185	0.427787	6.48368	0.453207	0.165657	0.12992	-0.278896	LIMMA	0.0909347	-0.240011	0.330946	-0.0745383	-0.344387	-0.607925	-0.134432	-0.403611	0.526256	0.127903	0.796325	0.254534	0.673007	0.193046	0.156988	0.647309	0.756715	0.311632	0.542498	0.731591	FALSE	FALSE	FALSE	FALSE	FALSE	FALSE	FALSE
P11021	heat shock protein family A (Hsp70) member 5	3	DAGTIAGLNVMR2+ITPSYVAFTPEGER2+TWNDPSVQQDIK2	P11021	P11021	GRP78_HUMAN	HSPA5	P11021	HSPA5	DAGTIAGLNVMR+ITPSYVAFTPEGER+TWNDPSVQQDIK	DAGTIAGLNVMR+ITPSYVAFTPEGER+TWNDPSVQQDIK	DAGTIAGLNVMR2+ITPSYVAFTPEGER2+TWNDPSVQQDIK2	2	1	4.43001	0.240002	4.43671	0.316716	0.299382	-0.21681	-0.0212445	LIMMA	0.260168	0.0601741	0.199994	0.160171	-0.0640049	-0.213802	-0.146562	-0.0848806	0.584341	0.33415	0.546549	0.405223	0.111772	0.65729	0.248142	0.192209	0.230727	0.759382	0.624829	0.289594	FALSE	FALSE	FALSE	FALSE	FALSE	FALSE	FALSE
P02656	apolipoprotein C3	6	DALSSVQESQVAQQAR2+DALSSVQESQVAQQAR3+DYWSTVK1+DYWSTVK2+GWVTDGFSSLK2+GWVTDGFSSLKDYWSTVK3	P02656	P02656	APOC3_HUMAN	APOC3	P02656	APOC3	DALSSVQESQVAQQAR+DYWSTVK+GWVTDGFSSLK+GWVTDGFSSLKDYWSTVK	DALSSVQESQVAQQAR+DYWSTVK+GWVTDGFSSLK+GWVTDGFSSLKDYWSTVK	DALSSVQESQVAQQAR2+DALSSVQESQVAQQAR3+DYWSTVK1+DYWSTVK2+GWVTDGFSSLK2+GWVTDGFSSLKDYWSTVK3	2+3+1	1	8.87879	0.698683	8.70029	0.750027	-0.350534	0.725457	-0.479291	LIMMA	-1.08075	-1.06529	-0.0154686	-1.07302	-1.59145	-1.4969	-0.561426	-1.45907	-0.570058	-0.633669	0.530489	-0.68697	0.000150999	1.96e-05	0.954288	3.17e-06	0.00162504	0.000276386	0.985264	5.28e-05	TRUE	TRUE	FALSE	TRUE	TRUE	TRUE	FALSE
P01876	immunoglobulin heavy constant alpha 1	12	DASGVTFTWTPSSGK2+DASGVTFTWTPSSGK3+DLC(UniMod:4)GC(UniMod:4)YSVSSVLPGC(UniMod:4)AEPWNHGK3+GDTFSC(UniMod:4)MVGHEALPLAFTQK3+KGDTFSC(UniMod:4)MVGHEALPLAFTQK3+KGDTFSC(UniMod:4)MVGHEALPLAFTQK4+NFPPSQDASGDLYTTSSQLTLPATQC(UniMod:4)LAGK4+QEPSQGTTTFAVTSILR3+SAVQGPPERDLC(UniMod:4)GC(UniMod:4)YSVSSVLPGC(UniMod:4)AEPWNHGK5+TFTC(UniMod:4)TAAYPESK2+TFTC(UniMod:4)TAAYPESK3+TPLTATLSK2	P01876	P01876	IGHA1_HUMAN	IGHA1	P01876	IGHA1	DASGVTFTWTPSSGK+DLC(UniMod:4)GC(UniMod:4)YSVSSVLPGC(UniMod:4)AEPWNHGK+GDTFSC(UniMod:4)MVGHEALPLAFTQK+KGDTFSC(UniMod:4)MVGHEALPLAFTQK+NFPPSQDASGDLYTTSSQLTLPATQC(UniMod:4)LAGK+QEPSQGTTTFAVTSILR+SAVQGPPERDLC(UniMod:4)GC(UniMod:4)YSVSSVLPGC(UniMod:4)AEPWNHGK+TFTC(UniMod:4)TAAYPESK+TPLTATLSK	DASGVTFTWTPSSGK+DLCGCYSVSSVLPGCAEPWNHGK+GDTFSCMVGHEALPLAFTQK+KGDTFSCMVGHEALPLAFTQK+NFPPSQDASGDLYTTSSQLTLPATQCLAGK+QEPSQGTTTFAVTSILR+SAVQGPPERDLCGCYSVSSVLPGCAEPWNHGK+TFTCTAAYPESK+TPLTATLSK	DASGVTFTWTPSSGK2+DASGVTFTWTPSSGK3+DLC(UniMod:4)GC(UniMod:4)YSVSSVLPGC(UniMod:4)AEPWNHGK3+GDTFSC(UniMod:4)MVGHEALPLAFTQK3+KGDTFSC(UniMod:4)MVGHEALPLAFTQK3+KGDTFSC(UniMod:4)MVGHEALPLAFTQK4+NFPPSQDASGDLYTTSSQLTLPATQC(UniMod:4)LAGK4+QEPSQGTTTFAVTSILR3+SAVQGPPERDLC(UniMod:4)GC(UniMod:4)YSVSSVLPGC(UniMod:4)AEPWNHGK5+TFTC(UniMod:4)TAAYPESK2+TFTC(UniMod:4)TAAYPESK3+TPLTATLSK2	2+3+4+5	1	10.0152	0.40936	10.0023	0.493986	0.195412	-0.256644	0.109211	LIMMA	0.322645	0.205715	0.11693	0.26418	-0.152866	-0.196165	-0.391412	-0.0952723	0.798156	0.607595	0.625273	0.623632	0.176272	0.304542	0.642237	0.143993	0.31123	0.432871	0.939759	0.24468	FALSE	FALSE	FALSE	FALSE	FALSE	FALSE	FALSE
P49908	selenoprotein P	8	DDFLIYDR2+DMPASEDLQDLQK2+DMPASEDLQDLQKK3+LPTDSELAPR2+LVYHLGLPFSFLTFPYVEEAIK3+QPPAWSIR2+RVSLATVDK2+VSLATVDK2	P49908	P49908	SEPP1_HUMAN	SELENOP	P49908	SELENOP	DDFLIYDR+DMPASEDLQDLQK+DMPASEDLQDLQKK+LPTDSELAPR+LVYHLGLPFSFLTFPYVEEAIK+QPPAWSIR+RVSLATVDK+VSLATVDK	DDFLIYDR+DMPASEDLQDLQK+DMPASEDLQDLQKK+LPTDSELAPR+LVYHLGLPFSFLTFPYVEEAIK+QPPAWSIR+RVSLATVDK+VSLATVDK	DDFLIYDR2+DMPASEDLQDLQK2+DMPASEDLQDLQKK3+LPTDSELAPR2+LVYHLGLPFSFLTFPYVEEAIK3+QPPAWSIR2+RVSLATVDK2+VSLATVDK2	2+3	1	6.80063	0.331678	6.74032	0.38405	-0.0792423	0.558737	-0.530343	LIMMA	-0.279128	-0.508375	0.229248	-0.393752	-0.596664	-0.776742	-0.110213	-0.633786	0.038408	-0.240009	0.568708	-0.153717	0.0827611	0.000533835	0.178256	0.00216287	0.179846	0.00317491	0.575513	0.00842772	FALSE	TRUE	FALSE	TRUE	FALSE	TRUE	FALSE
P0DOX7	None	3	DIQM(UniMod:35)TQSPSTLSASVGDR3+DIQMTQSPSTLSASVGDR3+GTVAAPSVFIFPPSDEQLK3	P0DOX7	P0DOX7	IGK_HUMAN		P0DOX7	P0DOX7	DIQM(UniMod:35)TQSPSTLSASVGDR+DIQMTQSPSTLSASVGDR+GTVAAPSVFIFPPSDEQLK	DIQMTQSPSTLSASVGDR+GTVAAPSVFIFPPSDEQLK	DIQM(UniMod:35)TQSPSTLSASVGDR3+DIQMTQSPSTLSASVGDR3+GTVAAPSVFIFPPSDEQLK3	3	1	9.19642	0.383825	9.21424	0.441369	-0.321175	0.275025	-0.022572	LIMMA	-0.407984	-0.137532	-0.270452	-0.272758	-0.822396	-0.487775	-0.713477	-0.586024	0.00642852	0.21271	0.172574	0.0405083	0.053439	0.429278	0.222425	0.0855823	0.129863	0.560792	0.613026	0.157249	FALSE	FALSE	FALSE	FALSE	FALSE	FALSE	FALSE
P02753	retinol binding protein 4	8	DPNGLPPEAQK2+FSGTWYAMAK2+GNDDHWIVDTDYDTYAVQYSC(UniMod:4)R3+KDPEGLFLQDNIVAEFSVDETGQMSATAK4+LIVHNGYC(UniMod:4)DGR3+QRQEELC(UniMod:4)LAR3+VKENFDK2+YWGVASFLQK2	P02753	P02753	RET4_HUMAN	RBP4	P02753	RBP4	DPNGLPPEAQK+FSGTWYAMAK+GNDDHWIVDTDYDTYAVQYSC(UniMod:4)R+KDPEGLFLQDNIVAEFSVDETGQMSATAK+LIVHNGYC(UniMod:4)DGR+QRQEELC(UniMod:4)LAR+VKENFDK+YWGVASFLQK	DPNGLPPEAQK+FSGTWYAMAK+GNDDHWIVDTDYDTYAVQYSCR+KDPEGLFLQDNIVAEFSVDETGQMSATAK+LIVHNGYCDGR+QRQEELCLAR+VKENFDK+YWGVASFLQK	DPNGLPPEAQK2+FSGTWYAMAK2+GNDDHWIVDTDYDTYAVQYSC(UniMod:4)R3+KDPEGLFLQDNIVAEFSVDETGQMSATAK4+LIVHNGYC(UniMod:4)DGR3+QRQEELC(UniMod:4)LAR3+VKENFDK2+YWGVASFLQK2	2+3+4	1	7.37733	0.658216	7.26385	0.621866	-0.354751	0.802944	-0.558564	LIMMA	-0.950304	-1.00249	0.0521854	-0.976397	-1.32353	-1.31792	-0.346807	-1.25853	-0.577082	-0.687059	0.451177	-0.694267	1.24e-05	3.16e-07	0.791412	6.36e-08	0.000366744	1.02e-05	0.947416	2.05e-06	TRUE	TRUE	FALSE	TRUE	TRUE	TRUE	FALSE
P02745	complement C1q A chain	6	DQPRPAFSAIR2+DQPRPAFSAIR3+GHIYQGSEADSVFSGFLIFPSA3+GLFQVVSGGMVLQLQQGDQVWVEKDPK4+KGHIYQGSEADSVFSGFLIFPSA3+SLGFC(UniMod:4)DTTNK2	P02745	P02745	C1QA_HUMAN	C1QA	P02745	C1QA	DQPRPAFSAIR+GHIYQGSEADSVFSGFLIFPSA+GLFQVVSGGMVLQLQQGDQVWVEKDPK+KGHIYQGSEADSVFSGFLIFPSA+SLGFC(UniMod:4)DTTNK	DQPRPAFSAIR+GHIYQGSEADSVFSGFLIFPSA+GLFQVVSGGMVLQLQQGDQVWVEKDPK+KGHIYQGSEADSVFSGFLIFPSA+SLGFCDTTNK	DQPRPAFSAIR2+DQPRPAFSAIR3+GHIYQGSEADSVFSGFLIFPSA3+GLFQVVSGGMVLQLQQGDQVWVEKDPK4+KGHIYQGSEADSVFSGFLIFPSA3+SLGFC(UniMod:4)DTTNK2	2+3+4	1	7.26396	0.227579	7.28983	0.222425	0.313741	-0.331103	0.0888049	LIMMA	0.214953	0.102982	0.11197	0.158968	-0.00919321	-0.0864556	-0.127652	-0.0104709	0.439099	0.29242	0.351593	0.328406	0.0595437	0.276058	0.347929	0.064959	0.141651	0.402511	0.720133	0.126558	FALSE	FALSE	FALSE	FALSE	FALSE	FALSE	FALSE
Q9Y5Y7	lymphatic vessel endothelial hyaluronan receptor 1	3	DQVETALK2+IMGITLVSK2+LLGLSLAGK2	Q9Y5Y7	Q9Y5Y7	LYVE1_HUMAN	LYVE1	Q9Y5Y7	LYVE1	DQVETALK+IMGITLVSK+LLGLSLAGK	DQVETALK+IMGITLVSK+LLGLSLAGK	DQVETALK2+IMGITLVSK2+LLGLSLAGK2	2	1	6.34303	0.447847	6.30151	0.434703	-0.0775137	0.237776	-0.188682	LIMMA	-0.172678	-0.221942	0.0492643	-0.19731	-0.597513	-0.580993	-0.404903	-0.518455	0.252157	0.137109	0.503432	0.123835	0.413431	0.216808	0.826354	0.219533	0.545508	0.335607	0.947416	0.316016	FALSE	FALSE	FALSE	FALSE	FALSE	FALSE	FALSE
P06310	immunoglobulin kappa variable 2-30	1	DSGVPDRFSGSGSGTDFTLK3	P06310	P06310	KV230_HUMAN	IGKV2-30	P06310	IGKV2-30	DSGVPDRFSGSGSGTDFTLK	DSGVPDRFSGSGSGTDFTLK	DSGVPDRFSGSGSGTDFTLK3	3	1	7.59486	1.55592	7.86466	1.24739	0.552312	-0.662611	0.241573	LIMMA	2.2232	1.26933	0.953863	1.74627	1.37223	0.550138	0.0441447	1.103	3.07416	1.98853	1.86358	2.38953	8.41e-06	0.0010972	0.0404672	4.63e-06	0.000316851	0.00551037	0.368516	6.2e-05	TRUE	TRUE	FALSE	TRUE	TRUE	TRUE	FALSE
A0A075B6K5	immunoglobulin lambda variable 3-9	3	DSNRPSGIPER3+NVHWYQQK2+PGQAPVLVIYR2	A0A075B6K5	A0A075B6K5	LV39_HUMAN	IGLV3-9	A0A075B6K5	IGLV3-9	DSNRPSGIPER+NVHWYQQK+PGQAPVLVIYR	DSNRPSGIPER+NVHWYQQK+PGQAPVLVIYR	DSNRPSGIPER3+NVHWYQQK2+PGQAPVLVIYR2	3+2	1	5.38942	0.436995	5.38775	0.384436	-0.194512	0.456855	-0.324007	LIMMA	-0.328598	-0.356011	0.0274128	-0.342305	-0.684107	-0.656471	-0.352642	-0.611044	0.0269103	-0.0555515	0.407467	-0.0735655	0.0688136	0.0217475	0.883993	0.01423	0.15709	0.0602545	0.969818	0.0382855	FALSE	FALSE	FALSE	TRUE	FALSE	FALSE	FALSE
Q96IY4	carboxypeptidase B2	5	DTGTYGFLLPER2+EAFAAVSK2+IAWHVIR2+YIKPTC(UniMod:4)R2+YSFTIELR2	Q96IY4	Q96IY4	CBPB2_HUMAN	CPB2	Q96IY4	CPB2	DTGTYGFLLPER+EAFAAVSK+IAWHVIR+YIKPTC(UniMod:4)R+YSFTIELR	DTGTYGFLLPER+EAFAAVSK+IAWHVIR+YIKPTCR+YSFTIELR	DTGTYGFLLPER2+EAFAAVSK2+IAWHVIR2+YIKPTC(UniMod:4)R2+YSFTIELR2	2	1	6.43977	0.252048	6.46434	0.265666	-0.274777	0.168714	0.0518657	LIMMA	-0.192124	-0.0258959	-0.166228	-0.10901	-0.463579	-0.255317	-0.456425	-0.31421	0.0793302	0.203525	0.123969	0.0961902	0.158903	0.81943	0.25159	0.286936	0.291967	0.887985	0.624829	0.393016	FALSE	FALSE	FALSE	FALSE	FALSE	FALSE	FALSE
P07358	complement C8 beta chain	19	DTMVEDLVVLVR2+DTMVEDLVVLVR3+EAMERGDYTLNNVHAC(UniMod:4)AK3+FRKPYNVESYTPQTQGK4+GDYTLNNVHAC(UniMod:4)AK3+GILNEIKDR2+IPGIFELGISSQSDR2+IPGIFELGISSQSDR3+KPYNVESYTPQTQGK3+LPLEYSYGEYR2+QALEEFQK2+RLPLEYSYGEYR3+SDLEVAHYK2+SGFSFGFK2+SLMLHYEFLQR2+SLMLHYEFLQR3+SVFLHAR2+YEFILK2+YYAGGC(UniMod:4)SPHYILNTR3	P07358	P07358	CO8B_HUMAN	C8B	P07358	C8B	DTMVEDLVVLVR+EAMERGDYTLNNVHAC(UniMod:4)AK+FRKPYNVESYTPQTQGK+GDYTLNNVHAC(UniMod:4)AK+GILNEIKDR+IPGIFELGISSQSDR+KPYNVESYTPQTQGK+LPLEYSYGEYR+QALEEFQK+RLPLEYSYGEYR+SDLEVAHYK+SGFSFGFK+SLMLHYEFLQR+SVFLHAR+YEFILK+YYAGGC(UniMod:4)SPHYILNTR	DTMVEDLVVLVR+EAMERGDYTLNNVHACAK+FRKPYNVESYTPQTQGK+GDYTLNNVHACAK+GILNEIKDR+IPGIFELGISSQSDR+KPYNVESYTPQTQGK+LPLEYSYGEYR+QALEEFQK+RLPLEYSYGEYR+SDLEVAHYK+SGFSFGFK+SLMLHYEFLQR+SVFLHAR+YEFILK+YYAGGCSPHYILNTR	DTMVEDLVVLVR2+DTMVEDLVVLVR3+EAMERGDYTLNNVHAC(UniMod:4)AK3+FRKPYNVESYTPQTQGK4+GDYTLNNVHAC(UniMod:4)AK3+GILNEIKDR2+IPGIFELGISSQSDR2+IPGIFELGISSQSDR3+KPYNVESYTPQTQGK3+LPLEYSYGEYR2+QALEEFQK2+RLPLEYSYGEYR3+SDLEVAHYK2+SGFSFGFK2+SLMLHYEFLQR2+SLMLHYEFLQR3+SVFLHAR2+YEFILK2+YYAGGC(UniMod:4)SPHYILNTR3	2+3+4	1	6.23899	0.347774	6.21455	0.414815	-0.223971	0.322257	-0.155217	LIMMA	-0.322376	-0.227603	-0.0947731	-0.27499	-0.719069	-0.56287	-0.518856	-0.574861	0.0743165	0.107663	0.329309	0.0248818	0.107513	0.176056	0.651701	0.0709102	0.224981	0.290429	0.939759	0.133548	FALSE	FALSE	FALSE	FALSE	FALSE	FALSE	FALSE
A0A0C4DH29	immunoglobulin heavy variable 1-3	2	DTSASTAYMELSSLR2+DTSASTAYMELSSLR3	A0A0C4DH29	A0A0C4DH29	HV103_HUMAN	IGHV1-3	A0A0C4DH29	IGHV1-3	DTSASTAYMELSSLR	DTSASTAYMELSSLR	DTSASTAYMELSSLR2+DTSASTAYMELSSLR3	2+3	1	6.01333	0.798288	5.84667	0.79525	-0.00195699	0.369273	-0.393116	LIMMA	-0.301489	-0.744034	0.442545	-0.522761	-1.01262	-1.34505	-0.317685	-1.06033	0.409642	-0.143019	1.20278	0.0148027	0.393841	0.0169098	0.244132	0.0562456	0.536193	0.0508975	0.624829	0.113496	FALSE	FALSE	FALSE	FALSE	FALSE	FALSE	FALSE
P23083	immunoglobulin heavy variable 1-2	4	DTSISTAYMELSR2+DTSISTAYMELSR3+FQGWVTMTR2+LRSDDTAVYYC(UniMod:4)AR3	P23083	P23083	HV102_HUMAN	IGHV1-2	P23083	IGHV1-2	DTSISTAYMELSR+FQGWVTMTR+LRSDDTAVYYC(UniMod:4)AR	DTSISTAYMELSR+FQGWVTMTR+LRSDDTAVYYCAR	DTSISTAYMELSR2+DTSISTAYMELSR3+FQGWVTMTR2+LRSDDTAVYYC(UniMod:4)AR3	2+3	1	6.40516	0.393221	6.4298	0.455144	-0.164596	-0.411971	0.579525	LIMMA	0.0400736	0.566526	-0.526452	0.3033	-0.336483	0.248278	-0.929008	0.0186497	0.41663	0.884774	-0.123896	0.58795	0.829583	0.00100891	0.012051	0.0375325	0.872027	0.00530262	0.194537	0.0856803	FALSE	TRUE	TRUE	FALSE	FALSE	TRUE	FALSE
P01743	immunoglobulin heavy variable 1-46	2	DTSTSTVYMELSSLR2+QAPGQGLEWMGIINPSGGSTSYAQK3	P01743	P01743	HV146_HUMAN	IGHV1-46	P01743	IGHV1-46	DTSTSTVYMELSSLR+QAPGQGLEWMGIINPSGGSTSYAQK	DTSTSTVYMELSSLR+QAPGQGLEWMGIINPSGGSTSYAQK	DTSTSTVYMELSSLR2+QAPGQGLEWMGIINPSGGSTSYAQK3	2+3	1	5.98626	0.317743	5.94444	0.353914	0.559348	-0.507189	0.0694724	LIMMA	0.57989	0.217425	0.362465	0.398657	0.285925	-0.0310207	0.0482037	0.176441	0.873854	0.46587	0.676726	0.620874	0.000343017	0.0840692	0.025186	0.000934403	0.00298161	0.16964	0.29879	0.00449309	TRUE	FALSE	FALSE	TRUE	TRUE	FALSE	FALSE
P00736	None	29	DYFIATC(UniMod:4)K2+EFMSQGNK2+ESEQGVYTC(UniMod:4)TAQGIWK3+FC(UniMod:4)GQLGSPLGNPPGK2+GYGFYTK1+GYGFYTK2+IQYYC(UniMod:4)HEPYYK3+LFGEVTSPLFPK2+LFGEVTSPLFPKPYPNNFETTTVITVPTGYR4+LGNHPIR2+LPVANPQAC(UniMod:4)ENWLR2+LPVANPQAC(UniMod:4)ENWLR3+LVFQQFDLEPSEGC(UniMod:4)FYDYVK3+MDVFSQNMFC(UniMod:4)AGHPSLK3+MGNFPWQVFTNIHGR3+NIGEFC(UniMod:4)GK2+NLPNGDFR2+PVNPVEQR2+QDAC(UniMod:4)QGDSGGVFAVR2+QGYQLIEGNQVLHSFTAVC(…	P00736	P00736	C1R_HUMAN	C1R	P00736	C1R	DYFIATC(UniMod:4)K+EFMSQGNK+ESEQGVYTC(UniMod:4)TAQGIWK+FC(UniMod:4)GQLGSPLGNPPGK+GYGFYTK+IQYYC(UniMod:4)HEPYYK+LFGEVTSPLFPK+LFGEVTSPLFPKPYPNNFETTTVITVPTGYR+LGNHPIR+LPVANPQAC(UniMod:4)ENWLR+LVFQQFDLEPSEGC(UniMod:4)FYDYVK+MDVFSQNMFC(UniMod:4)AGHPSLK+MGNFPWQVFTNIHGR+NIGEFC(UniMod:4)GK+NLPNGDFR+PVNPVEQR+QDAC(UniMod:4)QGDSGGVFAVR+QGYQLIEGNQVLHSFTAVC(UniMod:4)QDDGTWHR+SYPPDLR+TLDEFTIIQNLQPQYQFR+VLNYVDW…	DYFIATCK+EFMSQGNK+ESEQGVYTCTAQGIWK+FCGQLGSPLGNPPGK+GYGFYTK+IQYYCHEPYYK+LFGEVTSPLFPK+LFGEVTSPLFPKPYPNNFETTTVITVPTGYR+LGNHPIR+LPVANPQACENWLR+LVFQQFDLEPSEGCFYDYVK+MDVFSQNMFCAGHPSLK+MGNFPWQVFTNIHGR+NIGEFCGK+NLPNGDFR+PVNPVEQR+QDACQGDSGGVFAVR+QGYQLIEGNQVLHSFTAVCQDDGTWHR+SYPPDLR+TLDEFTIIQNLQPQYQFR+VLNYVDWIK+VLNYVDWIKK+VSVHPDYR+WILTAAHTLYPK+YTTEIIK+YTTTMGVNTYK	DYFIATC(UniMod:4)K2+EFMSQGNK2+ESEQGVYTC(UniMod:4)TAQGIWK3+FC(UniMod:4)GQLGSPLGNPPGK2+GYGFYTK1+GYGFYTK2+IQYYC(UniMod:4)HEPYYK3+LFGEVTSPLFPK2+LFGEVTSPLFPKPYPNNFETTTVITVPTGYR4+LGNHPIR2+LPVANPQAC(UniMod:4)ENWLR2+LPVANPQAC(UniMod:4)ENWLR3+LVFQQFDLEPSEGC(UniMod:4)FYDYVK3+MDVFSQNMFC(UniMod:4)AGHPSLK3+MGNFPWQVFTNIHGR3+NIGEFC(UniMod:4)GK2+NLPNGDFR2+PVNPVEQR2+QDAC(UniMod:4)QGDSGGVFAVR2+QGYQLIEGNQVLHSFTAVC(…	2+3+1+4	1	6.27083	0.144812	6.30392	0.228512	-0.0113043	-0.263653	0.29141	LIMMA	0.0560246	0.156142	-0.100117	0.106083	-0.183795	-0.0465429	-0.356495	-0.0752034	0.295844	0.358826	0.156261	0.28737	0.637073	0.126285	0.43181	0.241725	0.727428	0.232036	0.797578	0.339316	FALSE	FALSE	FALSE	FALSE	FALSE	FALSE	FALSE
Q9H8L6	multimerin 2	1	EAEPLVDIR2	Q9H8L6	Q9H8L6	MMRN2_HUMAN	MMRN2	Q9H8L6	MMRN2	EAEPLVDIR	EAEPLVDIR	EAEPLVDIR2	2	1	5.32951	0.369206	5.23033	0.480883	-0.0162293	0.532436	-0.555482	LIMMA	-0.275808	-0.640938	0.36513	-0.458373	-0.672355	-0.976082	-0.0587972	-0.758135	0.12074	-0.305794	0.789057	-0.158611	0.166	0.000482158	0.0888497	0.00390813	0.295848	0.00311337	0.407525	0.0138006	FALSE	TRUE	FALSE	TRUE	FALSE	TRUE	FALSE
P15169	carboxypeptidase N subunit 1	13	EALIQFLEQVHQGIK3+HLYVLEFSDHPGIHEPLEPEVK4+IHILPSMNPDGYEVAAAQGPNKPGYLVGR4+IVQLIQDTR2+NFPDLNTYIYYNEK2+NNANGVDLNR2+SIPQVSPVR2+SQVEPETR2+TASTPTPDDK2+VQNEC(UniMod:4)PGITR2+YGGPNHHLPLPDNWK3+YGGPNHHLPLPDNWK4+YVGNMHGNEALGR3	P15169	P15169	CBPN_HUMAN	CPN1	P15169	CPN1	EALIQFLEQVHQGIK+HLYVLEFSDHPGIHEPLEPEVK+IHILPSMNPDGYEVAAAQGPNKPGYLVGR+IVQLIQDTR+NFPDLNTYIYYNEK+NNANGVDLNR+SIPQVSPVR+SQVEPETR+TASTPTPDDK+VQNEC(UniMod:4)PGITR+YGGPNHHLPLPDNWK+YVGNMHGNEALGR	EALIQFLEQVHQGIK+HLYVLEFSDHPGIHEPLEPEVK+IHILPSMNPDGYEVAAAQGPNKPGYLVGR+IVQLIQDTR+NFPDLNTYIYYNEK+NNANGVDLNR+SIPQVSPVR+SQVEPETR+TASTPTPDDK+VQNECPGITR+YGGPNHHLPLPDNWK+YVGNMHGNEALGR	EALIQFLEQVHQGIK3+HLYVLEFSDHPGIHEPLEPEVK4+IHILPSMNPDGYEVAAAQGPNKPGYLVGR4+IVQLIQDTR2+NFPDLNTYIYYNEK2+NNANGVDLNR2+SIPQVSPVR2+SQVEPETR2+TASTPTPDDK2+VQNEC(UniMod:4)PGITR2+YGGPNHHLPLPDNWK3+YGGPNHHLPLPDNWK4+YVGNMHGNEALGR3	3+4+2	1	6.21929	0.256692	6.16799	0.290232	0.230406	-0.34385	0.172862	LIMMA	0.235674	0.172914	0.0627595	0.204294	-0.0522582	-0.0704327	-0.245053	-0.0133622	0.523605	0.416261	0.370572	0.42195	0.105111	0.157308	0.680378	0.0648491	0.22201	0.267306	0.947416	0.126558	FALSE	FALSE	FALSE	FALSE	FALSE	FALSE	FALSE
Q04756	HGF activator	5	EALVPLVADHK2+TTDVTQTFGIEK2+VANYVDWINDR2+VQLSPDLLATLPEPASPGR3+YIPYTLYSVFNPSDHDLVLIR3	Q04756	Q04756	HGFA_HUMAN	HGFAC	Q04756	HGFAC	EALVPLVADHK+TTDVTQTFGIEK+VANYVDWINDR+VQLSPDLLATLPEPASPGR+YIPYTLYSVFNPSDHDLVLIR	EALVPLVADHK+TTDVTQTFGIEK+VANYVDWINDR+VQLSPDLLATLPEPASPGR+YIPYTLYSVFNPSDHDLVLIR	EALVPLVADHK2+TTDVTQTFGIEK2+VANYVDWINDR2+VQLSPDLLATLPEPASPGR3+YIPYTLYSVFNPSDHDLVLIR3	2+3	1	6.02087	0.290989	5.84792	0.46581	-0.331788	0.650166	-0.414645	LIMMA	-0.618044	-0.583043	-0.0350004	-0.600544	-0.981947	-0.890598	-0.42403	-0.875629	-0.25414	-0.275489	0.354029	-0.325458	0.0015801	0.000529626	0.855598	0.000102689	0.0099195	0.00317491	0.952695	0.000773589	TRUE	TRUE	FALSE	TRUE	TRUE	TRUE	FALSE
P07225	protein S	16	EAVMDINKPGPLFKPENGLLETK3+EAVMDINKPGPLFKPENGLLETK4+FSAEFDFR2+HC(UniMod:4)LVTVEK2+IETISHEDLQR2+IETISHEDLQR3+IQALSLC(UniMod:4)SDQQSHLEFR3+ITTGGDVINNGLWNMVSVEELEHSISIK4+NGFVMLSNK2+NNLELSTPLK2+QLAVLDK1+QSTNAYPDLR2+SFQTGLFTAAR2+SQDILLSVENTVIYR2+SQDILLSVENTVIYR3+VYFAGFPR2	P07225	P07225	PROS_HUMAN	PROS1	P07225	PROS1	EAVMDINKPGPLFKPENGLLETK+FSAEFDFR+HC(UniMod:4)LVTVEK+IETISHEDLQR+IQALSLC(UniMod:4)SDQQSHLEFR+ITTGGDVINNGLWNMVSVEELEHSISIK+NGFVMLSNK+NNLELSTPLK+QLAVLDK+QSTNAYPDLR+SFQTGLFTAAR+SQDILLSVENTVIYR+VYFAGFPR	EAVMDINKPGPLFKPENGLLETK+FSAEFDFR+HCLVTVEK+IETISHEDLQR+IQALSLCSDQQSHLEFR+ITTGGDVINNGLWNMVSVEELEHSISIK+NGFVMLSNK+NNLELSTPLK+QLAVLDK+QSTNAYPDLR+SFQTGLFTAAR+SQDILLSVENTVIYR+VYFAGFPR	EAVMDINKPGPLFKPENGLLETK3+EAVMDINKPGPLFKPENGLLETK4+FSAEFDFR2+HC(UniMod:4)LVTVEK2+IETISHEDLQR2+IETISHEDLQR3+IQALSLC(UniMod:4)SDQQSHLEFR3+ITTGGDVINNGLWNMVSVEELEHSISIK4+NGFVMLSNK2+NNLELSTPLK2+QLAVLDK1+QSTNAYPDLR2+SFQTGLFTAAR2+SQDILLSVENTVIYR2+SQDILLSVENTVIYR3+VYFAGFPR2	3+4+2+1	1	6.83816	0.225945	6.82188	0.186532	0.375034	-0.314082	0.018806	LIMMA	0.199998	0.0645246	0.135474	0.132262	0.00338575	-0.101644	-0.0747139	-0.0163637	0.396611	0.230693	0.345662	0.280887	0.0464116	0.434378	0.198291	0.079213	0.116545	0.562921	0.589728	0.146739	FALSE	FALSE	FALSE	FALSE	FALSE	FALSE	FALSE
P51884	lumican	15	EDAVSAAFK2+FNALQYLR2+ILGPLSYSK2+ISNIPDEYFK2+LKEDAVSAAFK2+LPSGLPVSLLTLYLDNNK3+NIPTVNENLENYYLEVNQLEK3+NNQIDHIDEK2+NNQIDHIDEK3+SLEDLQLTHNK2+SLEDLQLTHNK3+SLEYLDLSFNQIAR2+SLEYLDLSFNQIAR3+SVPMVPPGIK2+VANEVTLN1	P51884	P51884	LUM_HUMAN	LUM	P51884	LUM	EDAVSAAFK+FNALQYLR+ILGPLSYSK+ISNIPDEYFK+LKEDAVSAAFK+LPSGLPVSLLTLYLDNNK+NIPTVNENLENYYLEVNQLEK+NNQIDHIDEK+SLEDLQLTHNK+SLEYLDLSFNQIAR+SVPMVPPGIK+VANEVTLN	EDAVSAAFK+FNALQYLR+ILGPLSYSK+ISNIPDEYFK+LKEDAVSAAFK+LPSGLPVSLLTLYLDNNK+NIPTVNENLENYYLEVNQLEK+NNQIDHIDEK+SLEDLQLTHNK+SLEYLDLSFNQIAR+SVPMVPPGIK+VANEVTLN	EDAVSAAFK2+FNALQYLR2+ILGPLSYSK2+ISNIPDEYFK2+LKEDAVSAAFK2+LPSGLPVSLLTLYLDNNK3+NIPTVNENLENYYLEVNQLEK3+NNQIDHIDEK2+NNQIDHIDEK3+SLEDLQLTHNK2+SLEDLQLTHNK3+SLEYLDLSFNQIAR2+SLEYLDLSFNQIAR3+SVPMVPPGIK2+VANEVTLN1	2+3+1	1	7.3976	0.402984	7.27497	0.378745	-0.17981	0.410115	-0.286465	LIMMA	-0.294567	-0.312485	0.0179182	-0.303526	-0.644636	-0.608348	-0.356322	-0.568153	0.0555032	-0.0166218	0.392159	-0.0388978	0.096108	0.0391208	0.922835	0.0259419	0.205687	0.0950677	0.985264	0.0637269	FALSE	FALSE	FALSE	FALSE	FALSE	FALSE	FALSE
O95445	apolipoprotein M	2	EELATFDPVDNIVFNMAAGSAPMQLHLR4+EFPEVHLGQWYFIAGAAPTK3	O95445	O95445	APOM_HUMAN	APOM	O95445	APOM	EELATFDPVDNIVFNMAAGSAPMQLHLR+EFPEVHLGQWYFIAGAAPTK	EELATFDPVDNIVFNMAAGSAPMQLHLR+EFPEVHLGQWYFIAGAAPTK	EELATFDPVDNIVFNMAAGSAPMQLHLR4+EFPEVHLGQWYFIAGAAPTK3	4+3	1	7.86903	0.49196	7.81107	0.483541	-0.320455	0.728699	-0.508178	LIMMA	-0.669147	-0.708292	0.0391455	-0.68872	-1.00492	-0.99207	-0.319808	-0.942538	-0.333376	-0.424514	0.398099	-0.434901	0.000305807	1.66e-05	0.825437	4.67e-06	0.0027645	0.000265393	0.947416	6.2e-05	TRUE	TRUE	FALSE	TRUE	TRUE	TRUE	FALSE
P02654	apolipoprotein C1	6	EFGNTLEDK2+EFGNTLEDKAR3+EWFSETFQK2+LKEFGNTLEDK2+LKEFGNTLEDK3+MREWFSETFQK3	P02654	P02654	APOC1_HUMAN	APOC1	P02654	APOC1	EFGNTLEDK+EFGNTLEDKAR+EWFSETFQK+LKEFGNTLEDK+MREWFSETFQK	EFGNTLEDK+EFGNTLEDKAR+EWFSETFQK+LKEFGNTLEDK+MREWFSETFQK	EFGNTLEDK2+EFGNTLEDKAR3+EWFSETFQK2+LKEFGNTLEDK2+LKEFGNTLEDK3+MREWFSETFQK3	2+3	1	7.83503	1.56913	7.32537	1.65778	-0.541578	0.81159	-0.409909	LIMMA	-3.16983	-2.3357	-0.834129	-2.75276	-4.0705	-3.09691	-1.79699	-3.43361	-2.26915	-1.57449	0.128731	-2.07192	4.58e-08	5.94e-07	0.0870966	2.62e-09	3.45e-06	1.68e-05	0.407525	1.48e-07	TRUE	TRUE	FALSE	TRUE	TRUE	TRUE	FALSE
P68871	hemoglobin subunit beta	9	EFTPPVQAAYQK2+EFTPPVQAAYQK3+FFESFGDLSTPDAVM(UniMod:35)GNPK3+FFESFGDLSTPDAVMGNPK3+GTFATLSELHC(UniMod:4)DK2+GTFATLSELHC(UniMod:4)DK3+SAVTALWGK2+VNVDEVGGEALGR2+VNVDEVGGEALGR3	P68871	P68871	HBB_HUMAN	HBB	P68871	HBB	EFTPPVQAAYQK+FFESFGDLSTPDAVM(UniMod:35)GNPK+FFESFGDLSTPDAVMGNPK+GTFATLSELHC(UniMod:4)DK+SAVTALWGK+VNVDEVGGEALGR	EFTPPVQAAYQK+FFESFGDLSTPDAVMGNPK+GTFATLSELHCDK+SAVTALWGK+VNVDEVGGEALGR	EFTPPVQAAYQK2+EFTPPVQAAYQK3+FFESFGDLSTPDAVM(UniMod:35)GNPK3+FFESFGDLSTPDAVMGNPK3+GTFATLSELHC(UniMod:4)DK2+GTFATLSELHC(UniMod:4)DK3+SAVTALWGK2+VNVDEVGGEALGR2+VNVDEVGGEALGR3	2+3	1	9.45603	0.732417	9.40305	0.746814	0.124399	0.185575	-0.303525	LIMMA	0.0457462	-0.463951	0.509697	-0.209103	-0.652527	-1.0541	-0.236788	-0.736947	0.744019	0.126197	1.25618	0.318742	0.894564	0.118983	0.173644	0.425257	0.918961	0.223322	0.568748	0.542984	FALSE	FALSE	FALSE	FALSE	FALSE	FALSE	FALSE
P02042	hemoglobin subunit delta	4	EFTPQMQAAYQK2+FFESFGDLSSPDAVMGNPK3+TAVNALWGK2+VNVDAVGGEALGR2	P02042	P02042	HBD_HUMAN	HBD	P02042	HBD	EFTPQMQAAYQK+FFESFGDLSSPDAVMGNPK+TAVNALWGK+VNVDAVGGEALGR	EFTPQMQAAYQK+FFESFGDLSSPDAVMGNPK+TAVNALWGK+VNVDAVGGEALGR	EFTPQMQAAYQK2+FFESFGDLSSPDAVMGNPK3+TAVNALWGK2+VNVDAVGGEALGR2	2+3	1	7.10489	0.586696	7.11108	0.795618	0.302608	0.0832408	-0.344739	LIMMA	0.416171	-0.458294	0.874465	-0.0210616	-0.29957	-1.06321	0.109306	-0.562111	1.13191	0.146617	1.63962	0.519987	0.24466	0.132442	0.0264416	0.937227	0.386665	0.241386	0.29879	0.952581	FALSE	FALSE	FALSE	FALSE	FALSE	FALSE	FALSE
P32119	peroxiredoxin 2	5	EGGLGPLNIPLLADVTR2+GLFIIDGK2+KEGGLGPLNIPLLADVTR3+LSEDYGVLK2+TDEGIAYR2	P32119	P32119	PRDX2_HUMAN	PRDX2	P32119	PRDX2	EGGLGPLNIPLLADVTR+GLFIIDGK+KEGGLGPLNIPLLADVTR+LSEDYGVLK+TDEGIAYR	EGGLGPLNIPLLADVTR+GLFIIDGK+KEGGLGPLNIPLLADVTR+LSEDYGVLK+TDEGIAYR	EGGLGPLNIPLLADVTR2+GLFIIDGK2+KEGGLGPLNIPLLADVTR3+LSEDYGVLK2+TDEGIAYR2	2+3	1	6.0189	0.639536	6.04554	0.917093	0.276761	0.0388523	-0.27544	LIMMA	0.473472	-0.396307	0.86978	0.0385825	-0.372296	-1.11111	-0.0343852	-0.600759	1.31924	0.318498	1.77394	0.677924	0.262283	0.266808	0.0587991	0.902833	0.401142	0.39155	0.394258	0.927456	FALSE	FALSE	FALSE	FALSE	FALSE	FALSE	FALSE
Q15582	transforming growth factor beta induced	11	EGVYTVFAPTNEAFR2+ELANILK2+GDELADSALEIFK2+IPSETLNR2+LTLLAPLNSVFK2+QAGLGNHLSGSER3+VISTITNNIQQIIEIEDTFETLR3+VLTDELK2+VLTPPMGTVMDVLK2+YGTLFTMDR2+YLYHGQTLETLGGK3	Q15582	Q15582	BGH3_HUMAN	TGFBI	Q15582	TGFBI	EGVYTVFAPTNEAFR+ELANILK+GDELADSALEIFK+IPSETLNR+LTLLAPLNSVFK+QAGLGNHLSGSER+VISTITNNIQQIIEIEDTFETLR+VLTDELK+VLTPPMGTVMDVLK+YGTLFTMDR+YLYHGQTLETLGGK	EGVYTVFAPTNEAFR+ELANILK+GDELADSALEIFK+IPSETLNR+LTLLAPLNSVFK+QAGLGNHLSGSER+VISTITNNIQQIIEIEDTFETLR+VLTDELK+VLTPPMGTVMDVLK+YGTLFTMDR+YLYHGQTLETLGGK	EGVYTVFAPTNEAFR2+ELANILK2+GDELADSALEIFK2+IPSETLNR2+LTLLAPLNSVFK2+QAGLGNHLSGSER3+VISTITNNIQQIIEIEDTFETLR3+VLTDELK2+VLTPPMGTVMDVLK2+YGTLFTMDR2+YLYHGQTLETLGGK3	2+3	1	5.63124	0.238553	5.68789	0.232548	-0.0860857	-0.03627	0.11153	LIMMA	-0.0316298	0.0455433	-0.077173	0.00695676	-0.287395	-0.170618	-0.350598	-0.186384	0.224135	0.261704	0.196251	0.200297	0.802523	0.670362	0.568989	0.941967	0.859544	0.769045	0.899926	0.952581	FALSE	FALSE	FALSE	FALSE	FALSE	FALSE	FALSE
P00734	coagulation factor II, thrombin	35	ELLESYIDGR2+ENLDRDIALM(UniMod:35)K3+ETAASLLQAGYK2+ETWTANVGK2+GQPSVLQVVNLPIVERPVC(UniMod:4)K3+GQPSVLQVVNLPIVERPVC(UniMod:4)K4+HQDFNSAVQLVENFC(UniMod:4)R3+ITDNMFC(UniMod:4)AGYKPDEGK3+IVEGSDAEIGMSPWQVM(UniMod:35)LFR3+IVEGSDAEIGMSPWQVMLFR3+IYIHPR2+KPVAFSDYIHPVC(UniMod:4)LPDR4+KPVAFSDYIHPVC(UniMod:4)LPDRETAASLLQAGYK4+KPVAFSDYIHPVC(UniMod:4)LPDRETAASLLQAGYK5+KSPQELLC(UniMod:4)GASLISDR3+LAVTTHGLPC(UniMo…	P00734	P00734	THRB_HUMAN	F2	P00734	F2	ELLESYIDGR+ENLDRDIALM(UniMod:35)K+ETAASLLQAGYK+ETWTANVGK+GQPSVLQVVNLPIVERPVC(UniMod:4)K+HQDFNSAVQLVENFC(UniMod:4)R+ITDNMFC(UniMod:4)AGYKPDEGK+IVEGSDAEIGMSPWQVM(UniMod:35)LFR+IVEGSDAEIGMSPWQVMLFR+IYIHPR+KPVAFSDYIHPVC(UniMod:4)LPDR+KPVAFSDYIHPVC(UniMod:4)LPDRETAASLLQAGYK+KSPQELLC(UniMod:4)GASLISDR+LAVTTHGLPC(UniMod:4)LAWASAQAK+LKKPVAFSDYIHPVC(UniMod:4)LPDRETAASLLQAGYK+NPDSSTTGPWC(UniMod:4)YTTDPTVR+…	ELLESYIDGR+ENLDRDIALMK+ETAASLLQAGYK+ETWTANVGK+GQPSVLQVVNLPIVERPVCK+HQDFNSAVQLVENFCR+ITDNMFCAGYKPDEGK+IVEGSDAEIGMSPWQVMLFR+IYIHPR+KPVAFSDYIHPVCLPDR+KPVAFSDYIHPVCLPDRETAASLLQAGYK+KSPQELLCGASLISDR+LAVTTHGLPCLAWASAQAK+LKKPVAFSDYIHPVCLPDRETAASLLQAGYK+NPDSSTTGPWCYTTDPTVR+RGDACEGDSGGPFVMK+RQECSIPVCGQDQVTVAMTPR+SEGSSVNLSPPLEQCVPDR+SGIECQLWR+SPQELLCGASLISDR+TATSEYQTFFNPR+TERELLESYIDGR+TFGSGEADCGLRPLFEK+VI…	ELLESYIDGR2+ENLDRDIALM(UniMod:35)K3+ETAASLLQAGYK2+ETWTANVGK2+GQPSVLQVVNLPIVERPVC(UniMod:4)K3+GQPSVLQVVNLPIVERPVC(UniMod:4)K4+HQDFNSAVQLVENFC(UniMod:4)R3+ITDNMFC(UniMod:4)AGYKPDEGK3+IVEGSDAEIGMSPWQVM(UniMod:35)LFR3+IVEGSDAEIGMSPWQVMLFR3+IYIHPR2+KPVAFSDYIHPVC(UniMod:4)LPDR4+KPVAFSDYIHPVC(UniMod:4)LPDRETAASLLQAGYK4+KPVAFSDYIHPVC(UniMod:4)LPDRETAASLLQAGYK5+KSPQELLC(UniMod:4)GASLISDR3+LAVTTHGLPC(UniMo…	2+3+4+5+1	1	7.13717	0.107037	7.13939	0.167304	-0.0971749	0.119393	-0.0455083	LIMMA	-0.0529408	-0.0311484	-0.0217924	-0.0420446	-0.243858	-0.192503	-0.225891	-0.186364	0.137976	0.130206	0.182306	0.102275	0.575748	0.69647	0.829028	0.556688	0.684837	0.790966	0.947416	0.655268	FALSE	FALSE	FALSE	FALSE	FALSE	FALSE	FALSE
P55103	inhibin subunit beta C	1	ELLLDLAK2	P55103	P55103	INHBC_HUMAN	INHBC	P55103	INHBC	ELLLDLAK	ELLLDLAK	ELLLDLAK2	2	1	5.17403	0.466453	5.21066	0.502649	0.0532811	-0.216699	0.18663	LIMMA	0.164445	0.244399	-0.0799532	0.204422	-0.328442	-0.172167	-0.606872	-0.168166	0.657332	0.660964	0.446965	0.57701	0.501243	0.240524	0.75902	0.271721	0.615657	0.364821	0.947416	0.376742	FALSE	FALSE	FALSE	FALSE	FALSE	FALSE	FALSE
P01861	immunoglobulin heavy constant gamma 4 (G4m marker)	9	EPQVYTLPPSQEEMTK3+GLPSSIEK1+GLPSSIEK2+TTPPVLDSDGSFFLYSR3+TYTC(UniMod:4)NVDHKPSNTK3+TYTC(UniMod:4)NVDHKPSNTK4+WQEGNVFSC(UniMod:4)SVMHEALHNHYTQK4+WQEGNVFSC(UniMod:4)SVMHEALHNHYTQK5+YGPPC(UniMod:4)PSC(UniMod:4)PAPEFLGGPSVFLFPPKPK4	P01861	P01861	IGHG4_HUMAN	IGHG4	P01861	IGHG4	EPQVYTLPPSQEEMTK+GLPSSIEK+TTPPVLDSDGSFFLYSR+TYTC(UniMod:4)NVDHKPSNTK+WQEGNVFSC(UniMod:4)SVMHEALHNHYTQK+YGPPC(UniMod:4)PSC(UniMod:4)PAPEFLGGPSVFLFPPKPK	EPQVYTLPPSQEEMTK+GLPSSIEK+TTPPVLDSDGSFFLYSR+TYTCNVDHKPSNTK+WQEGNVFSCSVMHEALHNHYTQK+YGPPCPSCPAPEFLGGPSVFLFPPKPK	EPQVYTLPPSQEEMTK3+GLPSSIEK1+GLPSSIEK2+TTPPVLDSDGSFFLYSR3+TYTC(UniMod:4)NVDHKPSNTK3+TYTC(UniMod:4)NVDHKPSNTK4+WQEGNVFSC(UniMod:4)SVMHEALHNHYTQK4+WQEGNVFSC(UniMod:4)SVMHEALHNHYTQK5+YGPPC(UniMod:4)PSC(UniMod:4)PAPEFLGGPSVFLFPPKPK4	3+1+2+4+5	1	8.71907	0.791764	8.58789	1.02393	-0.25647	-0.144192	0.370904	LIMMA	-0.377321	0.691405	-1.06873	0.157042	-1.29481	-0.0840157	-2.04956	-0.536515	0.540169	1.46682	-0.087888	0.850599	0.408003	0.0786527	0.0336981	0.647426	0.544737	0.161596	0.362656	0.731591	FALSE	FALSE	FALSE	FALSE	FALSE	FALSE	FALSE
P19652	orosomucoid 2	8	EQLGEFYEALDC(UniMod:4)LC(UniMod:4)IPR3+NWGLSFYADKPETTK2+NWGLSFYADKPETTK3+SDVM(UniMod:35)YTDWK2+SDVMYTDWK2+SDVMYTDWKK3+TLM(UniMod:35)FGSYLDDEK2+TLMFGSYLDDEK2	P19652	P19652	A1AG2_HUMAN	ORM2	P19652	ORM2	EQLGEFYEALDC(UniMod:4)LC(UniMod:4)IPR+NWGLSFYADKPETTK+SDVM(UniMod:35)YTDWK+SDVMYTDWK+SDVMYTDWKK+TLM(UniMod:35)FGSYLDDEK+TLMFGSYLDDEK	EQLGEFYEALDCLCIPR+NWGLSFYADKPETTK+SDVMYTDWK+SDVMYTDWKK+TLMFGSYLDDEK	EQLGEFYEALDC(UniMod:4)LC(UniMod:4)IPR3+NWGLSFYADKPETTK2+NWGLSFYADKPETTK3+SDVM(UniMod:35)YTDWK2+SDVMYTDWK2+SDVMYTDWKK3+TLM(UniMod:35)FGSYLDDEK2+TLMFGSYLDDEK2	3+2	1	8.02613	0.522319	8.05928	0.474888	0.449556	-0.396708	0.0441543	LIMMA	0.620102	0.221298	0.398804	0.4207	0.208038	-0.126959	-0.0417106	0.109209	1.03217	0.569556	0.839318	0.732191	0.0044368	0.204527	0.0743984	0.00974919	0.0222826	0.325514	0.394316	0.028991	TRUE	FALSE	FALSE	TRUE	TRUE	FALSE	FALSE
P02763	orosomucoid 1	13	EQLGEFYEALDC(UniMod:4)LR2+EQLGEFYEALDC(UniMod:4)LR3+NWGLSVYADKPETTK2+NWGLSVYADKPETTK3+NWGLSVYADKPETTKEQLGEFYEALDC(UniMod:4)LR4+SDVVYTDWK2+SDVVYTDWKK2+SDVVYTDWKK3+TYM(UniMod:35)LAFDVNDEK2+TYMLAFDVNDEK2+YVGGQEHFAHLLILR2+YVGGQEHFAHLLILR3+YVGGQEHFAHLLILR4	P02763	P02763	A1AG1_HUMAN	ORM1	P02763	ORM1	EQLGEFYEALDC(UniMod:4)LR+NWGLSVYADKPETTK+NWGLSVYADKPETTKEQLGEFYEALDC(UniMod:4)LR+SDVVYTDWK+SDVVYTDWKK+TYM(UniMod:35)LAFDVNDEK+TYMLAFDVNDEK+YVGGQEHFAHLLILR	EQLGEFYEALDCLR+NWGLSVYADKPETTK+NWGLSVYADKPETTKEQLGEFYEALDCLR+SDVVYTDWK+SDVVYTDWKK+TYMLAFDVNDEK+YVGGQEHFAHLLILR	EQLGEFYEALDC(UniMod:4)LR2+EQLGEFYEALDC(UniMod:4)LR3+NWGLSVYADKPETTK2+NWGLSVYADKPETTK3+NWGLSVYADKPETTKEQLGEFYEALDC(UniMod:4)LR4+SDVVYTDWK2+SDVVYTDWKK2+SDVVYTDWKK3+TYM(UniMod:35)LAFDVNDEK2+TYMLAFDVNDEK2+YVGGQEHFAHLLILR2+YVGGQEHFAHLLILR3+YVGGQEHFAHLLILR4	2+3+4	1	9.83282	0.522825	9.80082	0.56497	0.20733	-0.738038	0.61377	LIMMA	0.658854	0.917976	-0.259122	0.788415	0.282912	0.600247	-0.661021	0.504229	1.0348	1.2357	0.142777	1.0726	0.00117468	1.68e-06	0.198152	3.27e-06	0.00780818	3.79e-05	0.589728	5.28e-05	TRUE	TRUE	FALSE	TRUE	TRUE	TRUE	FALSE
P02741	C-reactive protein	1	ESDTSYVSLK2	P02741	P02741	CRP_HUMAN	CRP	P02741	CRP	ESDTSYVSLK	ESDTSYVSLK	ESDTSYVSLK2	2	1	5.37573	2.60496	6.7624	2.83284	0.399076	-0.856199	0.578034	LIMMA	4.73442	4.79863	-0.0642109	4.76653	3.31067	3.59534	-1.58627	3.69027	6.15818	6.00192	1.45785	5.84278	1.37e-07	3.52e-09	0.931983	3.49e-10	7.72e-06	3.97e-07	0.985264	2.63e-08	TRUE	TRUE	FALSE	TRUE	TRUE	TRUE	FALSE
Q6EMK4	vasorin	5	ESHVTLASPEETR3+HIQPGAFDTLDR3+NLHDLDVSDNQLER3+SLTLGIEPVSPTSLR2+YLQGSSVQLR2	Q6EMK4	Q6EMK4	VASN_HUMAN	VASN	Q6EMK4	VASN	ESHVTLASPEETR+HIQPGAFDTLDR+NLHDLDVSDNQLER+SLTLGIEPVSPTSLR+YLQGSSVQLR	ESHVTLASPEETR+HIQPGAFDTLDR+NLHDLDVSDNQLER+SLTLGIEPVSPTSLR+YLQGSSVQLR	ESHVTLASPEETR3+HIQPGAFDTLDR3+NLHDLDVSDNQLER3+SLTLGIEPVSPTSLR2+YLQGSSVQLR2	3+2	1	5.33932	0.18791	5.31517	0.246771	-0.157577	0.312441	-0.200836	LIMMA	-0.156419	-0.148987	-0.00743165	-0.152703	-0.41793	-0.370004	-0.286999	-0.350387	0.105093	0.0720303	0.272136	0.044981	0.231684	0.179027	0.957109	0.125297	0.368737	0.29108	0.985264	0.217824	FALSE	FALSE	FALSE	FALSE	FALSE	FALSE	FALSE
P33151	cadherin 5	1	ESIVQVHIEVLDENDNAPEFAKPYQPK4	P33151	P33151	CADH5_HUMAN	CDH5	P33151	CDH5	ESIVQVHIEVLDENDNAPEFAKPYQPK	ESIVQVHIEVLDENDNAPEFAKPYQPK	ESIVQVHIEVLDENDNAPEFAKPYQPK4	4	1	3.46671	0.733473	3.42575	0.741883	-0.318076	0.325963	-0.0796462	LIMMA	-0.719546	-0.329931	-0.389615	-0.524738	-1.40406	-0.908449	-1.12139	-1.04218	-0.0350339	0.248587	0.342159	-0.00729589	0.0399956	0.253629	0.28588	0.0470445	0.106341	0.379603	0.661057	0.100302	FALSE	FALSE	FALSE	FALSE	FALSE	FALSE	FALSE
P02655	apolipoprotein C2	6	ESLSSYWESAK2+LRDLYSK2+STAAM(UniMod:35)STYTGIFTDQVLSVLKGEE3+STAAMSTYTGIFTDQVLSVLK3+TAAQNLYEK2+TYLPAVDEK2	P02655	P02655	APOC2_HUMAN	APOC2	P02655	APOC2	ESLSSYWESAK+LRDLYSK+STAAM(UniMod:35)STYTGIFTDQVLSVLKGEE+STAAMSTYTGIFTDQVLSVLK+TAAQNLYEK+TYLPAVDEK	ESLSSYWESAK+LRDLYSK+STAAMSTYTGIFTDQVLSVLKGEE+STAAMSTYTGIFTDQVLSVLK+TAAQNLYEK+TYLPAVDEK	ESLSSYWESAK2+LRDLYSK2+STAAM(UniMod:35)STYTGIFTDQVLSVLKGEE3+STAAMSTYTGIFTDQVLSVLK3+TAAQNLYEK2+TYLPAVDEK2	2+3	1	7.77445	0.526557	7.57889	0.777247	-0.340268	0.663914	-0.422176	LIMMA	-1.05536	-0.992063	-0.0632924	-1.02371	-1.62752	-1.47563	-0.674964	-1.45623	-0.483189	-0.508495	0.548379	-0.591192	0.000705717	0.000218835	0.834229	3.53e-05	0.0053164	0.0017054	0.947416	0.000307119	TRUE	TRUE	FALSE	TRUE	TRUE	TRUE	FALSE
P00742	coagulation factor X	6	ETYDFDIAVLR2+GYTLADNGK2+LKTPITFR2+MLEVPYVDR2+NTEQEEGGEAVHEVEVVIK3+TGIVSGFGR2	P00742	P00742	FA10_HUMAN	F10	P00742	F10	ETYDFDIAVLR+GYTLADNGK+LKTPITFR+MLEVPYVDR+NTEQEEGGEAVHEVEVVIK+TGIVSGFGR	ETYDFDIAVLR+GYTLADNGK+LKTPITFR+MLEVPYVDR+NTEQEEGGEAVHEVEVVIK+TGIVSGFGR	ETYDFDIAVLR2+GYTLADNGK2+LKTPITFR2+MLEVPYVDR2+NTEQEEGGEAVHEVEVVIK3+TGIVSGFGR2	2+3	1	6.68023	0.15042	6.70345	0.199688	0.125004	0.140433	-0.255777	LIMMA	0.0216331	-0.101303	0.122936	-0.0398351	-0.194352	-0.283844	-0.107961	-0.203105	0.237618	0.0812375	0.353834	0.123434	0.839462	0.266356	0.285878	0.622251	0.878326	0.39155	0.661057	0.717494	FALSE	FALSE	FALSE	FALSE	FALSE	FALSE	FALSE
P27169	paraoxonase 1	15	EVQPVELPNC(UniMod:4)NLVK2+EVQPVELPNC(UniMod:4)NLVK3+FDVSSFNPHGISTFTDEDNAM(UniMod:35)YLLVVNHPDAK4+GIETGSEDLEILPNGLAFISSGLK3+IFFYDSENPPASEVLR3+ILLM(UniMod:35)DLNEEDPTVLELGITGSK3+ILLMDLNEEDPTVLELGITGSK3+ILLMDLNEEDPTVLELGITGSK4+IQNILTEEPK2+SFNPNSPGK2+STVELFK2+VTQVYAENGTVLQGSTVASVYK3+VVAEGFDFANGINISPDGK3+YVYIAELLAHK2+YVYIAELLAHK3	P27169	P27169	PON1_HUMAN	PON1	P27169	PON1	EVQPVELPNC(UniMod:4)NLVK+FDVSSFNPHGISTFTDEDNAM(UniMod:35)YLLVVNHPDAK+GIETGSEDLEILPNGLAFISSGLK+IFFYDSENPPASEVLR+ILLM(UniMod:35)DLNEEDPTVLELGITGSK+ILLMDLNEEDPTVLELGITGSK+IQNILTEEPK+SFNPNSPGK+STVELFK+VTQVYAENGTVLQGSTVASVYK+VVAEGFDFANGINISPDGK+YVYIAELLAHK	EVQPVELPNCNLVK+FDVSSFNPHGISTFTDEDNAMYLLVVNHPDAK+GIETGSEDLEILPNGLAFISSGLK+IFFYDSENPPASEVLR+ILLMDLNEEDPTVLELGITGSK+IQNILTEEPK+SFNPNSPGK+STVELFK+VTQVYAENGTVLQGSTVASVYK+VVAEGFDFANGINISPDGK+YVYIAELLAHK	EVQPVELPNC(UniMod:4)NLVK2+EVQPVELPNC(UniMod:4)NLVK3+FDVSSFNPHGISTFTDEDNAM(UniMod:35)YLLVVNHPDAK4+GIETGSEDLEILPNGLAFISSGLK3+IFFYDSENPPASEVLR3+ILLM(UniMod:35)DLNEEDPTVLELGITGSK3+ILLMDLNEEDPTVLELGITGSK3+ILLMDLNEEDPTVLELGITGSK4+IQNILTEEPK2+SFNPNSPGK2+STVELFK2+VTQVYAENGTVLQGSTVASVYK3+VVAEGFDFANGINISPDGK3+YVYIAELLAHK2+YVYIAELLAHK3	2+3+4	1	8.37391	0.368739	8.23991	0.552675	-0.0144108	0.392938	-0.407889	LIMMA	-0.236635	-0.542008	0.305373	-0.389321	-0.72838	-0.957609	-0.220324	-0.761046	0.255111	-0.126407	0.831071	-0.0175969	0.33395	0.012267	0.245107	0.0406796	0.480718	0.037464	0.624829	0.0901333	FALSE	TRUE	FALSE	FALSE	FALSE	TRUE	FALSE
P05546	serpin family D member 1	28	EYYFAEAQIADFSDPAFISK3+FAFNLYR2+FTVDRPFLFLIYEHR4+GETHEQVHSILHFK3+GETHEQVHSILHFK4+GGETAQSADPQWEQLNNK3+GPLDQLEK1+GPLDQLEK2+GSWVNKFPVEMTHNHNFR3+GSWVNKFPVEMTHNHNFR4+GSWVNKFPVEMTHNHNFR5+HQGTITVNEEGTQATTVTTVGFMPLSTQVR4+IAIDLFK1+IAIDLFK2+LNILNAK1+MLFDKNGNMAGISDQR3+NFGYTLR2+NGNMAGISDQR2+NYNLVESLK2+QFPILLDFK2+SVNDLYIQK2+TLEAQLTPR2+VREYYFAEAQIADFSDPAFISK3+VREYYFAEAQIADFSDPAFISK4+VSMMQTK1+VSMMQTK2+YEITTIHNLF…	P05546	P05546	HEP2_HUMAN	SERPIND1	P05546	SERPIND1	EYYFAEAQIADFSDPAFISK+FAFNLYR+FTVDRPFLFLIYEHR+GETHEQVHSILHFK+GGETAQSADPQWEQLNNK+GPLDQLEK+GSWVNKFPVEMTHNHNFR+HQGTITVNEEGTQATTVTTVGFMPLSTQVR+IAIDLFK+LNILNAK+MLFDKNGNMAGISDQR+NFGYTLR+NGNMAGISDQR+NYNLVESLK+QFPILLDFK+SVNDLYIQK+TLEAQLTPR+VREYYFAEAQIADFSDPAFISK+VSMMQTK+YEITTIHNLFR	EYYFAEAQIADFSDPAFISK+FAFNLYR+FTVDRPFLFLIYEHR+GETHEQVHSILHFK+GGETAQSADPQWEQLNNK+GPLDQLEK+GSWVNKFPVEMTHNHNFR+HQGTITVNEEGTQATTVTTVGFMPLSTQVR+IAIDLFK+LNILNAK+MLFDKNGNMAGISDQR+NFGYTLR+NGNMAGISDQR+NYNLVESLK+QFPILLDFK+SVNDLYIQK+TLEAQLTPR+VREYYFAEAQIADFSDPAFISK+VSMMQTK+YEITTIHNLFR	EYYFAEAQIADFSDPAFISK3+FAFNLYR2+FTVDRPFLFLIYEHR4+GETHEQVHSILHFK3+GETHEQVHSILHFK4+GGETAQSADPQWEQLNNK3+GPLDQLEK1+GPLDQLEK2+GSWVNKFPVEMTHNHNFR3+GSWVNKFPVEMTHNHNFR4+GSWVNKFPVEMTHNHNFR5+HQGTITVNEEGTQATTVTTVGFMPLSTQVR4+IAIDLFK1+IAIDLFK2+LNILNAK1+MLFDKNGNMAGISDQR3+NFGYTLR2+NGNMAGISDQR2+NYNLVESLK2+QFPILLDFK2+SVNDLYIQK2+TLEAQLTPR2+VREYYFAEAQIADFSDPAFISK3+VREYYFAEAQIADFSDPAFISK4+VSMMQTK1+VSMMQTK2+YEITTIHNLF…	3+2+4+1+5	1	7.51658	0.204957	7.57017	0.333527	-0.17264	-0.0624279	0.212646	LIMMA	-0.0944692	0.122261	-0.21673	0.0138957	-0.424095	-0.156324	-0.569115	-0.235278	0.235157	0.400846	0.135656	0.26307	0.563083	0.377626	0.219065	0.910174	0.676898	0.507997	0.611614	0.930766	FALSE	FALSE	FALSE	FALSE	FALSE	FALSE	FALSE
P33908	mannosidase alpha class 1A member 1	1	FDGGVEAIATR2	P33908	P33908	MA1A1_HUMAN	MAN1A1	P33908	MAN1A1	FDGGVEAIATR	FDGGVEAIATR	FDGGVEAIATR2	2	1	4.48709	0.533831	4.59065	0.531814	0.501472	-0.533114	0.146102	LIMMA	0.82358	0.398819	0.42476	0.6112	0.389308	0.0317929	-0.0394957	0.282921	1.25785	0.765846	0.889016	0.939478	0.000527477	0.034153	0.0715246	0.000640543	0.00411069	0.0848196	0.394258	0.00314701	TRUE	FALSE	FALSE	TRUE	TRUE	FALSE	FALSE
P02746	None	8	FDHVITNM(UniMod:35)NNNYEPR3+FDHVITNMNNNYEPR3+GNLC(UniMod:4)VNLMR2+LEQGENVFLQATDK2+LEQGENVFLQATDK3+NSLLGMEGANSIFSGFLLFPDMEA3+TINVPLR2+TINVPLRR2	P02746	P02746	C1QB_HUMAN	C1QB	P02746	C1QB	FDHVITNM(UniMod:35)NNNYEPR+FDHVITNMNNNYEPR+GNLC(UniMod:4)VNLMR+LEQGENVFLQATDK+NSLLGMEGANSIFSGFLLFPDMEA+TINVPLR+TINVPLRR	FDHVITNMNNNYEPR+GNLCVNLMR+LEQGENVFLQATDK+NSLLGMEGANSIFSGFLLFPDMEA+TINVPLR+TINVPLRR	FDHVITNM(UniMod:35)NNNYEPR3+FDHVITNMNNNYEPR3+GNLC(UniMod:4)VNLMR2+LEQGENVFLQATDK2+LEQGENVFLQATDK3+NSLLGMEGANSIFSGFLLFPDMEA3+TINVPLR2+TINVPLRR2	3+2	1	6.81613	0.193814	6.81492	0.180207	-0.0120864	0.101538	-0.0983341	LIMMA	-0.0229643	-0.0438525	0.0208882	-0.0334084	-0.226719	-0.216056	-0.196934	-0.187432	0.18079	0.128351	0.238711	0.120615	0.819696	0.60717	0.846206	0.661268	0.86566	0.726034	0.952695	0.73619	FALSE	FALSE	FALSE	FALSE	FALSE	FALSE	FALSE
P0DJI8	serum amyloid A1	2	FFGHGAEDSLADQAANEWGR3+RGPGGVWAAEAISDAR3	P0DJI8	P0DJI8	SAA1_HUMAN	SAA1	P0DJI8	SAA1	FFGHGAEDSLADQAANEWGR+RGPGGVWAAEAISDAR	FFGHGAEDSLADQAANEWGR+RGPGGVWAAEAISDAR	FFGHGAEDSLADQAANEWGR3+RGPGGVWAAEAISDAR3	3	1	6.39173	1.47511	6.82865	1.73917	0.324315	-0.79719	0.578136	LIMMA	2.54125	2.84201	-0.300761	2.69163	1.52229	1.98084	-1.39007	1.92137	3.56021	3.70319	0.78855	3.46189	1.68e-05	1.58e-07	0.577386	5.27e-08	0.000393608	5.94e-06	0.899926	1.98e-06	TRUE	TRUE	FALSE	TRUE	TRUE	TRUE	FALSE
O95497	vanin 1	1	FGQTPVQER2	O95497	O95497	VNN1_HUMAN	VNN1	O95497	VNN1	FGQTPVQER	FGQTPVQER	FGQTPVQER2	2	1	4.02976	0.579709	4.04397	0.591787	0.381122	-0.186644	-0.122576	LIMMA	0.565122	0.00881152	0.556311	0.286967	0.0147362	-0.45635	-0.0320767	-0.129086	1.11551	0.473973	1.1447	0.70302	0.0445205	0.969428	0.0630151	0.169442	0.114337	0.982469	0.394258	0.269675	FALSE	FALSE	FALSE	FALSE	FALSE	FALSE	FALSE
P69905	hemoglobin subunit alpha 2	14	FLASVSTVLTSK2+FLASVSTVLTSK3+KVADALTNAVAHVDDM(UniMod:35)PNALSALSDLHAHK5+KVADALTNAVAHVDDMPNALSALSDLHAHK4+LRVDPVNFK2+M(UniMod:35)FLSFPTTK2+MFLSFPTTK2+TYFPHFDLSHGSAQVK3+TYFPHFDLSHGSAQVK4+VADALTNAVAHVDDMPNALSALSDLHAHK4+VADALTNAVAHVDDMPNALSALSDLHAHK6+VGAHAGEYGAEALER2+VGAHAGEYGAEALER3+VLSPADK1	P69905	P69905	HBA_HUMAN	HBA1	P69905	HBA1	FLASVSTVLTSK+KVADALTNAVAHVDDM(UniMod:35)PNALSALSDLHAHK+KVADALTNAVAHVDDMPNALSALSDLHAHK+LRVDPVNFK+M(UniMod:35)FLSFPTTK+MFLSFPTTK+TYFPHFDLSHGSAQVK+VADALTNAVAHVDDMPNALSALSDLHAHK+VGAHAGEYGAEALER+VLSPADK	FLASVSTVLTSK+KVADALTNAVAHVDDMPNALSALSDLHAHK+LRVDPVNFK+MFLSFPTTK+TYFPHFDLSHGSAQVK+VADALTNAVAHVDDMPNALSALSDLHAHK+VGAHAGEYGAEALER+VLSPADK	FLASVSTVLTSK2+FLASVSTVLTSK3+KVADALTNAVAHVDDM(UniMod:35)PNALSALSDLHAHK5+KVADALTNAVAHVDDMPNALSALSDLHAHK4+LRVDPVNFK2+M(UniMod:35)FLSFPTTK2+MFLSFPTTK2+TYFPHFDLSHGSAQVK3+TYFPHFDLSHGSAQVK4+VADALTNAVAHVDDMPNALSALSDLHAHK4+VADALTNAVAHVDDMPNALSALSDLHAHK6+VGAHAGEYGAEALER2+VGAHAGEYGAEALER3+VLSPADK1	2+3+5+4+6+1	1	9.06399	0.625028	9.1973	0.772592	0.310319	-0.0361927	-0.223575	LIMMA	0.509839	-0.217833	0.727672	0.146003	-0.204018	-0.821152	-0.0354727	-0.393622	1.2237	0.385485	1.49082	0.685627	0.155263	0.46701	0.0609289	0.585009	0.287617	0.596295	0.394258	0.681505	FALSE	FALSE	FALSE	FALSE	FALSE	FALSE	FALSE
P22352	glutathione peroxidase 3	6	FLVGPDGIPIMR2+FYTFLK2+LFWEPMK2+MDILSYMR2+QEPGENSEILPTLK2+YVRPGGGFVPNFQLFEK3	P22352	P22352	GPX3_HUMAN	GPX3	P22352	GPX3	FLVGPDGIPIMR+FYTFLK+LFWEPMK+MDILSYMR+QEPGENSEILPTLK+YVRPGGGFVPNFQLFEK	FLVGPDGIPIMR+FYTFLK+LFWEPMK+MDILSYMR+QEPGENSEILPTLK+YVRPGGGFVPNFQLFEK	FLVGPDGIPIMR2+FYTFLK2+LFWEPMK2+MDILSYMR2+QEPGENSEILPTLK2+YVRPGGGFVPNFQLFEK3	2+3	1	8.20327	0.130322	8.21403	0.276919	-0.101789	-0.069759	0.160603	LIMMA	-0.0369749	0.0830278	-0.120003	0.0230264	-0.319476	-0.155729	-0.422009	-0.190524	0.245526	0.321785	0.182003	0.236577	0.79127	0.483451	0.423862	0.82737	0.85381	0.610391	0.792984	0.869642	FALSE	FALSE	FALSE	FALSE	FALSE	FALSE	FALSE
P02747	complement C1q C chain	5	FNAVLTNPQGDYDTSTGK3+FQSVFTVTR2+QTHQPPAPNSLIR2+QTHQPPAPNSLIR3+TNQVNSGGVLLR2	P02747	P02747	C1QC_HUMAN	C1QC	P02747	C1QC	FNAVLTNPQGDYDTSTGK+FQSVFTVTR+QTHQPPAPNSLIR+TNQVNSGGVLLR	FNAVLTNPQGDYDTSTGK+FQSVFTVTR+QTHQPPAPNSLIR+TNQVNSGGVLLR	FNAVLTNPQGDYDTSTGK3+FQSVFTVTR2+QTHQPPAPNSLIR2+QTHQPPAPNSLIR3+TNQVNSGGVLLR2	3+2	1	9.22259	0.261344	9.22582	0.229686	0.366222	-0.221366	-0.0728638	LIMMA	0.220567	0.0278002	0.192767	0.124184	-0.0112375	-0.168111	-0.0550427	-0.0510443	0.452372	0.223711	0.440577	0.299412	0.0614416	0.77418	0.122766	0.158368	0.143153	0.853486	0.484178	0.262614	FALSE	FALSE	FALSE	FALSE	FALSE	FALSE	FALSE
A0A0C4DH68	immunoglobulin kappa variable 2-24	3	FSGSGAGTDFTLK2+SSQSLVHSDGNTYLSWLQQR3+SSQSLVHSDGNTYLSWLQQRPGQPPR4	A0A0C4DH68	A0A0C4DH68	KV224_HUMAN	IGKV2-24	A0A0C4DH68	IGKV2-24	FSGSGAGTDFTLK+SSQSLVHSDGNTYLSWLQQR+SSQSLVHSDGNTYLSWLQQRPGQPPR	FSGSGAGTDFTLK+SSQSLVHSDGNTYLSWLQQR+SSQSLVHSDGNTYLSWLQQRPGQPPR	FSGSGAGTDFTLK2+SSQSLVHSDGNTYLSWLQQR3+SSQSLVHSDGNTYLSWLQQRPGQPPR4	2+3+4	1	7.29741	0.714698	7.30244	0.646341	-0.131255	0.238681	-0.14423	LIMMA	-0.327091	-0.289632	-0.0374589	-0.308362	-0.944232	-0.811212	-0.697211	-0.774877	0.29005	0.231948	0.622293	0.158153	0.288031	0.266073	0.908554	0.187381	0.427083	0.39155	0.985129	0.287157	FALSE	FALSE	FALSE	FALSE	FALSE	FALSE	FALSE
P01721	immunoglobulin lambda variable 6-57	2	FSGSIDSSSNSASLTISGLK3+PGSAPTTVIYEDNQRPSGVPDR3	P01721	P01721	LV657_HUMAN	IGLV6-57	P01721	IGLV6-57	FSGSIDSSSNSASLTISGLK+PGSAPTTVIYEDNQRPSGVPDR	FSGSIDSSSNSASLTISGLK+PGSAPTTVIYEDNQRPSGVPDR	FSGSIDSSSNSASLTISGLK3+PGSAPTTVIYEDNQRPSGVPDR3	3	1	5.62297	0.791619	5.41596	0.802795	-0.28043	0.434866	-0.227885	LIMMA	-0.806762	-0.615495	-0.191267	-0.711129	-1.5166	-1.21542	-0.950115	-1.24772	-0.0969237	-0.0155726	0.567582	-0.174541	0.0272207	0.0446794	0.610838	0.0110549	0.0809458	0.103036	0.920329	0.0316254	FALSE	FALSE	FALSE	TRUE	FALSE	FALSE	FALSE
A0A075B6I0	immunoglobulin lambda variable 8-61	2	FSGSILGNK2+TLIYSTNTR2	A0A075B6I0	A0A075B6I0	LV861_HUMAN	IGLV8-61	A0A075B6I0	IGLV8-61	FSGSILGNK+TLIYSTNTR	FSGSILGNK+TLIYSTNTR	FSGSILGNK2+TLIYSTNTR2	2	1	9.17089	0.624062	9.12019	0.86353	-0.227382	-0.14032	0.342181	LIMMA	-0.271173	0.544342	-0.815515	0.136585	-1.05885	-0.12137	-1.65758	-0.458846	0.516508	1.21005	0.0265512	0.732015	0.487808	0.105445	0.057206	0.643153	0.612463	0.203647	0.394258	0.731591	FALSE	FALSE	FALSE	FALSE	FALSE	FALSE	FALSE
A0A075B6I1	immunoglobulin lambda variable 4-60	1	FSGSSSGADR2	A0A075B6I1	A0A075B6I1	LV460_HUMAN	IGLV4-60	A0A075B6I1	IGLV4-60	FSGSSSGADR	FSGSSSGADR	FSGSSSGADR2	2	1	5.5681	1.06372	5.65105	1.0322	-0.273027	0.593712	-0.403955	LIMMA	-1.18854	-1.21704	0.0285046	-1.20279	-2.00379	-1.90605	-0.843033	-1.81906	-0.373288	-0.52803	0.900042	-0.586518	0.00566007	0.00108862	0.947242	0.00038621	0.0272165	0.00551037	0.985264	0.00218208	TRUE	TRUE	FALSE	TRUE	TRUE	TRUE	FALSE
A0A075B6H9	immunoglobulin lambda variable 4-69	1	FSGSSSGAER2	A0A075B6H9	A0A075B6H9	LV469_HUMAN	IGLV4-69	A0A075B6H9	IGLV4-69	FSGSSSGAER	FSGSSSGAER	FSGSSSGAER2	2	1	8.01052	0.859429	7.69424	1.21495	-0.291865	0.529724	-0.319627	LIMMA	-1.36595	-1.20748	-0.158463	-1.28672	-2.36909	-2.05529	-1.23087	-2.04502	-0.362808	-0.359677	0.913938	-0.528414	0.00922488	0.00672491	0.765132	0.00159335	0.0359452	0.0241243	0.947416	0.00659095	TRUE	TRUE	FALSE	TRUE	TRUE	TRUE	FALSE
A0A0B4J1Y8	immunoglobulin lambda variable 9-49	2	FSVLGSGLNR2+VGTGGIVGSK2	A0A0B4J1Y8	A0A0B4J1Y8	LV949_HUMAN	IGLV9-49	A0A0B4J1Y8	IGLV9-49	FSVLGSGLNR+VGTGGIVGSK	FSVLGSGLNR+VGTGGIVGSK	FSVLGSGLNR2+VGTGGIVGSK2	2	1	6.4482	0.784955	6.37015	0.916936	0.0714158	-0.23544	0.191339	LIMMA	0.350832	0.469448	-0.118616	0.41014	-0.520107	-0.26663	-1.04969	-0.248228	1.22177	1.20553	0.812458	1.06851	0.417579	0.202919	0.796703	0.213327	0.545508	0.325245	0.947416	0.31488	FALSE	FALSE	FALSE	FALSE	FALSE	FALSE	FALSE
P08519	lipoprotein(a)	8	FVTWIEGMMR2+GISSTTVTGR2+GSFSTTVTGR2+GTYSTTVTGR2+LFLEPTQADIALLK2+NPDAVAAPYC(UniMod:4)YTR2+RIPLYYPNAGLTR3+TPEYYPNAGLIMNYC(UniMod:4)R3	P08519	P08519	APOA_HUMAN	LPA	P08519	LPA	FVTWIEGMMR+GISSTTVTGR+GSFSTTVTGR+GTYSTTVTGR+LFLEPTQADIALLK+NPDAVAAPYC(UniMod:4)YTR+RIPLYYPNAGLTR+TPEYYPNAGLIMNYC(UniMod:4)R	FVTWIEGMMR+GISSTTVTGR+GSFSTTVTGR+GTYSTTVTGR+LFLEPTQADIALLK+NPDAVAAPYCYTR+RIPLYYPNAGLTR+TPEYYPNAGLIMNYCR	FVTWIEGMMR2+GISSTTVTGR2+GSFSTTVTGR2+GTYSTTVTGR2+LFLEPTQADIALLK2+NPDAVAAPYC(UniMod:4)YTR2+RIPLYYPNAGLTR3+TPEYYPNAGLIMNYC(UniMod:4)R3	2+3	1	5.55097	1.33514	5.64801	1.1354	-0.0308798	-0.385038	0.437721	LIMMA	0.373765	1.15267	-0.7789	0.763215	-0.614927	0.317068	-1.83586	0.0158342	1.36246	1.98826	0.278056	1.5106	0.44651	0.00843774	0.142955	0.0456181	0.565645	0.029307	0.529636	0.0986383	FALSE	TRUE	FALSE	FALSE	FALSE	TRUE	FALSE
P13796	lymphocyte cytosolic protein 1	4	GDEEGVPAVVIDMSGLR2+GSVSDEEMMELR2+ISFDEFIK2+NWMNSLGVNPR2	P13796	P13796	PLSL_HUMAN	LCP1	P13796	LCP1	GDEEGVPAVVIDMSGLR+GSVSDEEMMELR+ISFDEFIK+NWMNSLGVNPR	GDEEGVPAVVIDMSGLR+GSVSDEEMMELR+ISFDEFIK+NWMNSLGVNPR	GDEEGVPAVVIDMSGLR2+GSVSDEEMMELR2+ISFDEFIK2+NWMNSLGVNPR2	2	1	4.66445	0.38723	4.663	0.338061	0.701693	-0.345572	-0.223606	LIMMA	0.595033	0.0109312	0.584101	0.302982	0.323732	-0.21836	0.294069	0.0978978	0.866333	0.240222	0.874134	0.508066	9.68e-05	0.923163	0.00027128	0.00511869	0.00115192	0.961451	0.0306546	0.017266	TRUE	FALSE	TRUE	TRUE	TRUE	FALSE	TRUE
Q15848	adiponectin, C1Q and collagen domain containing	2	GDIGETGVPGAEGPR2+IFYNQQNHYDGSTGK3	Q15848	Q15848	ADIPO_HUMAN	ADIPOQ	Q15848	ADIPOQ	GDIGETGVPGAEGPR+IFYNQQNHYDGSTGK	GDIGETGVPGAEGPR+IFYNQQNHYDGSTGK	GDIGETGVPGAEGPR2+IFYNQQNHYDGSTGK3	2+3	1	5.82807	0.626934	5.85218	0.643916	0.179722	0.490823	-0.676605	LIMMA	-0.0887226	-0.942195	0.853472	-0.515459	-0.563271	-1.34326	0.346159	-0.874184	0.385826	-0.541128	1.36079	-0.156734	0.705556	3.92e-05	0.00172405	0.00630316	0.777833	0.000491644	0.0589833	0.0206451	FALSE	TRUE	TRUE	TRUE	FALSE	TRUE	FALSE
O75636	ficolin 3	1	GEPGDPVNLLR2	O75636	O75636	FCN3_HUMAN	FCN3	O75636	FCN3	GEPGDPVNLLR	GEPGDPVNLLR	GEPGDPVNLLR2	2	1	7.43427	0.502952	7.34202	0.798777	0.0198278	0.40912	-0.454125	LIMMA	-0.300221	-0.849143	0.548922	-0.574682	-0.989231	-1.43146	-0.18766	-1.09552	0.388789	-0.266824	1.2855	-0.0538396	0.380999	0.00565056	0.13866	0.0316681	0.528257	0.0213446	0.522286	0.0737834	FALSE	TRUE	FALSE	FALSE	FALSE	TRUE	FALSE
P07996	thrombospondin 1	3	GFLLLASLR2+GTLLALER2+IEDANLIPPVPDDKFQDLVDAVR3	P07996	P07996	TSP1_HUMAN	THBS1	P07996	THBS1	GFLLLASLR+GTLLALER+IEDANLIPPVPDDKFQDLVDAVR	GFLLLASLR+GTLLALER+IEDANLIPPVPDDKFQDLVDAVR	GFLLLASLR2+GTLLALER2+IEDANLIPPVPDDKFQDLVDAVR3	2+3	1	4.82264	0.803998	4.90719	0.943469	0.203428	0.0330231	-0.207231	LIMMA	0.353746	-0.310378	0.664123	0.0216841	-0.542436	-1.06779	-0.293935	-0.655765	1.24993	0.447034	1.62218	0.699134	0.4269	0.409659	0.167376	0.948366	0.551311	0.538272	0.557603	0.952581	FALSE	FALSE	FALSE	FALSE	FALSE	FALSE	FALSE
P02786	transferrin receptor	9	GFVEPDHYVVVGAQR3+HPVTGQFLYQDSNWASK3+ILNIFGVIK2+LLNENSYVPR2+LTTDFGNAEK2+SGVGTALLLK2+SSGLPNIPVQTISR2+VEYHFLSPYVSPK3+VSASPLLYTLIEK2	P02786	P02786	TFR1_HUMAN	TFRC	P02786	TFRC	GFVEPDHYVVVGAQR+HPVTGQFLYQDSNWASK+ILNIFGVIK+LLNENSYVPR+LTTDFGNAEK+SGVGTALLLK+SSGLPNIPVQTISR+VEYHFLSPYVSPK+VSASPLLYTLIEK	GFVEPDHYVVVGAQR+HPVTGQFLYQDSNWASK+ILNIFGVIK+LLNENSYVPR+LTTDFGNAEK+SGVGTALLLK+SSGLPNIPVQTISR+VEYHFLSPYVSPK+VSASPLLYTLIEK	GFVEPDHYVVVGAQR3+HPVTGQFLYQDSNWASK3+ILNIFGVIK2+LLNENSYVPR2+LTTDFGNAEK2+SGVGTALLLK2+SSGLPNIPVQTISR2+VEYHFLSPYVSPK3+VSASPLLYTLIEK2	3+2	1	4.48724	0.249743	4.46297	0.279431	0.241081	-0.121886	-0.0734492	LIMMA	0.169876	0.00534511	0.164531	0.0876108	-0.128355	-0.246707	-0.154292	-0.137831	0.468108	0.257397	0.483354	0.313053	0.254192	0.965777	0.300681	0.434016	0.396189	0.982469	0.686402	0.544932	FALSE	FALSE	FALSE	FALSE	FALSE	FALSE	FALSE
P06331	immunoglobulin heavy variable 4-34	1	GLEWIGEINHSGSTNYNPSLK3	P06331	P06331	HV434_HUMAN	IGHV4-34	P06331	IGHV4-34	GLEWIGEINHSGSTNYNPSLK	GLEWIGEINHSGSTNYNPSLK	GLEWIGEINHSGSTNYNPSLK3	3	1	6.47442	0.803275	6.54995	0.846387	0.0944238	-0.30226	0.243327	LIMMA	0.420404	0.553518	-0.133114	0.486961	-0.368695	-0.113392	-0.976696	-0.109542	1.2095	1.22043	0.710468	1.08346	0.285578	0.100527	0.749729	0.105987	0.427083	0.195854	0.947416	0.19317	FALSE	FALSE	FALSE	FALSE	FALSE	FALSE	FALSE
A0A075B6R2	immunoglobulin heavy variable 4-4	1	GLEWIGEIYHSGSTNYNPSLK3	A0A075B6R2	A0A075B6R2	HV404_HUMAN	IGHV4-4	A0A075B6R2	IGHV4-4	GLEWIGEIYHSGSTNYNPSLK	GLEWIGEIYHSGSTNYNPSLK	GLEWIGEIYHSGSTNYNPSLK3	3	1	6.55627	0.42979	6.51107	0.441613	0.253525	-0.419124	0.233795	LIMMA	0.412873	0.335238	0.0776348	0.374055	0.00933242	-0.00581587	-0.353768	0.0690075	0.816413	0.676292	0.509038	0.679103	0.0452344	0.0537916	0.716075	0.017886	0.114865	0.121569	0.947416	0.0464626	FALSE	FALSE	FALSE	FALSE	FALSE	FALSE	FALSE
A0A0B4J1U7	immunoglobulin heavy variable 6-1	3	GLEWLGR2+ITINPDTSK2+WYNDYAVSVK2	A0A0B4J1U7	A0A0B4J1U7	HV601_HUMAN	IGHV6-1	A0A0B4J1U7	IGHV6-1	GLEWLGR+ITINPDTSK+WYNDYAVSVK	GLEWLGR+ITINPDTSK+WYNDYAVSVK	GLEWLGR2+ITINPDTSK2+WYNDYAVSVK2	2	1	8.51531	0.499138	8.48669	0.433835	0.233002	-0.270926	0.0927094	LIMMA	0.3224	0.176755	0.145645	0.249577	-0.0916877	-0.173213	-0.297033	-0.0634433	0.736487	0.526723	0.588322	0.562598	0.122444	0.310922	0.507156	0.114036	0.24063	0.439177	0.855964	0.20293	FALSE	FALSE	FALSE	FALSE	FALSE	FALSE	FALSE
A0A0J9YXX1	immunoglobulin heavy variable 5-10-1	2	GLEWM(UniMod:35)GR2+GLEWMGR2	A0A0J9YXX1	A0A0J9YXX1	HV5X1_HUMAN	IGHV5-10-1	A0A0J9YXX1	IGHV5-10-1	GLEWM(UniMod:35)GR+GLEWMGR	GLEWMGR	GLEWM(UniMod:35)GR2+GLEWMGR2	2	1	8.1472	0.775648	7.87273	0.98891	-0.146539	0.102884	0.0138606	LIMMA	-0.394366	-0.083831	-0.310535	-0.239099	-1.3478	-0.889629	-1.3298	-0.959826	0.559067	0.721967	0.708728	0.481629	0.405333	0.833345	0.538876	0.503654	0.544737	0.894195	0.887915	0.612592	FALSE	FALSE	FALSE	FALSE	FALSE	FALSE	FALSE
A0A0C4DH33	immunoglobulin heavy variable 1-24	2	GLEWMGGFDPEDGETIYAQK3+VSGYTLTELSMHWVR3	A0A0C4DH33	A0A0C4DH33	HV124_HUMAN	IGHV1-24	A0A0C4DH33	IGHV1-24	GLEWMGGFDPEDGETIYAQK+VSGYTLTELSMHWVR	GLEWMGGFDPEDGETIYAQK+VSGYTLTELSMHWVR	GLEWMGGFDPEDGETIYAQK3+VSGYTLTELSMHWVR3	3	1	4.31076	0.846939	4.56172	0.923708	-0.318807	-0.305193	0.595706	LIMMA	-0.304919	1.07085	-1.37577	0.382967	-1.02946	0.458502	-2.15034	-0.164737	0.419624	1.6832	-0.601203	0.930671	0.397283	0.00119938	0.00103122	0.163828	0.53764	0.00589262	0.0582642	0.264464	FALSE	TRUE	TRUE	FALSE	FALSE	TRUE	FALSE
A0A0C4DH38	immunoglobulin heavy variable 5-51	3	GLEWMGIIYPGDSDTR3+YSPSFQGQVTISADK2+YSPSFQGQVTISADK3	A0A0C4DH38	A0A0C4DH38	HV551_HUMAN	IGHV5-51	A0A0C4DH38	IGHV5-51	GLEWMGIIYPGDSDTR+YSPSFQGQVTISADK	GLEWMGIIYPGDSDTR+YSPSFQGQVTISADK	GLEWMGIIYPGDSDTR3+YSPSFQGQVTISADK2+YSPSFQGQVTISADK3	3+2	1	8.21191	0.533633	8.14839	0.443439	0.0704178	-0.134044	0.0837857	LIMMA	0.123095	0.113357	0.00973781	0.118226	-0.314399	-0.256392	-0.457963	-0.212488	0.560589	0.483107	0.477438	0.44894	0.570191	0.536347	0.966399	0.47139	0.681816	0.667355	0.985264	0.585352	FALSE	FALSE	FALSE	FALSE	FALSE	FALSE	FALSE
P01780	immunoglobulin heavy variable 3-7	3	GLEWVANIK2+YYVDSVK1+YYVDSVK2	P01780	P01780	HV307_HUMAN	IGHV3-7	P01780	IGHV3-7	GLEWVANIK+YYVDSVK	GLEWVANIK+YYVDSVK	GLEWVANIK2+YYVDSVK1+YYVDSVK2	2+1	1	9.0659	0.341086	9.0097	0.471736	0.0832146	0.0330542	-0.105666	LIMMA	0.0629842	-0.0869019	0.149886	-0.0119588	-0.402899	-0.480645	-0.348164	-0.364133	0.528867	0.306841	0.647936	0.340216	0.784574	0.655727	0.543814	0.945227	0.852499	0.759382	0.887915	0.952581	FALSE	FALSE	FALSE	FALSE	FALSE	FALSE	FALSE
P01764	immunoglobulin heavy variable 3-23	1	GLEWVSAISGSGGSTYYADSVK3	P01764	P01764	HV323_HUMAN	IGHV3-23	P01764	IGHV3-23	GLEWVSAISGSGGSTYYADSVK	GLEWVSAISGSGGSTYYADSVK	GLEWVSAISGSGGSTYYADSVK3	3	1	5.82489	0.430555	5.96417	0.520822	0.0874864	-0.291842	0.238053	LIMMA	0.245926	0.331177	-0.0852505	0.288551	-0.251002	-0.0888043	-0.616489	-0.0870909	0.742855	0.751158	0.445988	0.664194	0.320603	0.117908	0.745633	0.127337	0.464464	0.223322	0.947416	0.219681	FALSE	FALSE	FALSE	FALSE	FALSE	FALSE	FALSE
P01782	None	1	GLEWVSGISWNSGSIGYADSVK3	P01782	P01782	HV309_HUMAN	IGHV3-9	P01782	IGHV3-9	GLEWVSGISWNSGSIGYADSVK	GLEWVSGISWNSGSIGYADSVK	GLEWVSGISWNSGSIGYADSVK3	3	1	5.37643	0.394844	5.36537	0.512981	0.127669	-0.292094	0.204362	LIMMA	0.283747	0.301685	-0.0179379	0.292716	-0.209199	-0.114931	-0.544919	-0.0799164	0.776693	0.7183	0.509044	0.665348	0.249327	0.149785	0.945096	0.119265	0.391306	0.260395	0.985264	0.209694	FALSE	FALSE	FALSE	FALSE	FALSE	FALSE	FALSE
P07359	glycoprotein Ib platelet subunit alpha	4	GLGELQELYLK2+LTQLNLDR2+LTSLPLGALR2+TLPPGLLTPTPK2	P07359	P07359	GP1BA_HUMAN	GP1BA	P07359	GP1BA	GLGELQELYLK+LTQLNLDR+LTSLPLGALR+TLPPGLLTPTPK	GLGELQELYLK+LTQLNLDR+LTSLPLGALR+TLPPGLLTPTPK	GLGELQELYLK2+LTQLNLDR2+LTSLPLGALR2+TLPPGLLTPTPK2	2	1	5.98104	0.328251	6.01073	0.316623	0.481734	-0.0414086	-0.362872	LIMMA	0.319605	-0.150469	0.470073	0.084568	0.0328096	-0.392855	0.163476	-0.132229	0.6064	0.0919174	0.77667	0.301365	0.0301215	0.214896	0.00382544	0.432306	0.087275	0.334941	0.0960612	0.544932	FALSE	FALSE	TRUE	FALSE	FALSE	FALSE	FALSE
A0A0B4J1X5	immunoglobulin heavy variable 3-74	2	GLVWVSR2+INSDGSSTSYADSVK2	A0A0B4J1X5	A0A0B4J1X5	HV374_HUMAN	IGHV3-74	A0A0B4J1X5	IGHV3-74	GLVWVSR+INSDGSSTSYADSVK	GLVWVSR+INSDGSSTSYADSVK	GLVWVSR2+INSDGSSTSYADSVK2	2	1	8.29323	0.692577	8.22821	0.692736	0.187001	-0.320592	0.184683	LIMMA	0.485767	0.408022	0.0777444	0.446894	-0.157827	-0.135913	-0.610286	-0.0396163	1.12936	0.951958	0.765774	0.933405	0.133851	0.136173	0.819241	0.0704606	0.256358	0.246201	0.947416	0.133548	FALSE	FALSE	FALSE	FALSE	FALSE	FALSE	FALSE
P0DOX2	None	2	GTTVTVSSASPTSPK2+GTTVTVSSASPTSPK3	P0DOX2	P0DOX2	IGA2_HUMAN		P0DOX2	P0DOX2	GTTVTVSSASPTSPK	GTTVTVSSASPTSPK	GTTVTVSSASPTSPK2+GTTVTVSSASPTSPK3	2+3	1	5.85844	1.62288	6.45637	1.66089	-0.0808576	0.193983	-0.139039	LIMMA	-0.59701	-0.656544	0.0595337	-0.626777	-2.18151	-1.99569	-1.63437	-1.82455	0.98749	0.682603	1.75344	0.570992	0.448011	0.325072	0.943313	0.294079	0.565645	0.453496	0.985264	0.400372	FALSE	FALSE	FALSE	FALSE	FALSE	FALSE	FALSE
P24592	insulin like growth factor binding protein 6	1	HLDSVLQQLQTEVYR3	P24592	P24592	IBP6_HUMAN	IGFBP6	P24592	IGFBP6	HLDSVLQQLQTEVYR	HLDSVLQQLQTEVYR	HLDSVLQQLQTEVYR3	3	1	7.01114	0.247247	7.01547	0.255596	0.252366	-0.129548	-0.0747954	LIMMA	0.163168	0.00638848	0.15678	0.0847783	-0.0983091	-0.2146	-0.122751	-0.11288	0.424645	0.227377	0.436311	0.282436	0.212569	0.95336	0.261404	0.3884	0.34812	0.979361	0.631443	0.50739	FALSE	FALSE	FALSE	FALSE	FALSE	FALSE	FALSE
P04217	alpha-1-B glycoprotein	9	HQFLLTGDTQGR2+HQFLLTGDTQGR3+LLELTGPK1+LLELTGPK2+NGVAQEPVHLDSPAIK2+NGVAQEPVHLDSPAIK3+SGLSTGWTQLSK2+SLPAPWLSM(UniMod:35)APVSWITPGLK3+SLPAPWLSMAPVSWITPGLK3	P04217	P04217	A1BG_HUMAN	A1BG	P04217	A1BG	HQFLLTGDTQGR+LLELTGPK+NGVAQEPVHLDSPAIK+SGLSTGWTQLSK+SLPAPWLSM(UniMod:35)APVSWITPGLK+SLPAPWLSMAPVSWITPGLK	HQFLLTGDTQGR+LLELTGPK+NGVAQEPVHLDSPAIK+SGLSTGWTQLSK+SLPAPWLSMAPVSWITPGLK	HQFLLTGDTQGR2+HQFLLTGDTQGR3+LLELTGPK1+LLELTGPK2+NGVAQEPVHLDSPAIK2+NGVAQEPVHLDSPAIK3+SGLSTGWTQLSK2+SLPAPWLSM(UniMod:35)APVSWITPGLK3+SLPAPWLSMAPVSWITPGLK3	2+3+1	1	8.71232	0.272568	8.77029	0.21874	0.477933	-0.350157	-0.0295932	LIMMA	0.287746	0.0685907	0.219155	0.178168	0.0780466	-0.108637	-0.00502277	0.0196506	0.497445	0.245819	0.443333	0.336686	0.00875155	0.43589	0.0550325	0.028836	0.0353188	0.562921	0.394258	0.0700745	TRUE	FALSE	FALSE	FALSE	TRUE	FALSE	FALSE
Q08830	fibrinogen like 1	1	IDLADFEK2	Q08830	Q08830	FGL1_HUMAN	FGL1	Q08830	FGL1	IDLADFEK	IDLADFEK	IDLADFEK2	2	1	4.5113	0.773287	4.96539	1.30901	0.191274	-0.640643	0.52322	LIMMA	1.3548	1.8284	-0.4736	1.5916	0.384032	1.00795	-1.51139	0.857768	2.32557	2.64885	0.564195	2.32543	0.0077779	7.9e-05	0.359159	0.000111484	0.0319601	0.000811092	0.720133	0.000812753	TRUE	TRUE	FALSE	TRUE	TRUE	TRUE	FALSE
Q9UHG3	prenylcysteine oxidase 1	1	IDLFEREEVGGR3	Q9UHG3	Q9UHG3	PCYOX_HUMAN	PCYOX1	Q9UHG3	PCYOX1	IDLFEREEVGGR	IDLFEREEVGGR	IDLFEREEVGGR3	3	1	4.9947	0.688205	4.89331	0.757483	0.477501	-0.584928	0.221752	LIMMA	1.17647	0.689621	0.48685	0.933046	0.588603	0.192781	-0.141607	0.488659	1.76434	1.18646	1.11531	1.37743	0.000291569	0.00808143	0.124258	0.000166125	0.00274561	0.0285376	0.484178	0.0010888	TRUE	TRUE	FALSE	TRUE	TRUE	TRUE	FALSE
Q15166	paraoxonase 3	2	IFLMDLNEQNPR2+ILIGTVFHK2	Q15166	Q15166	PON3_HUMAN	PON3	Q15166	PON3	IFLMDLNEQNPR+ILIGTVFHK	IFLMDLNEQNPR+ILIGTVFHK	IFLMDLNEQNPR2+ILIGTVFHK2	2	1	6.17997	0.379194	6.06484	0.462458	0.0536402	0.383677	-0.455502	LIMMA	-0.130461	-0.480572	0.35011	-0.305517	-0.544088	-0.83015	-0.0920753	-0.618189	0.283165	-0.130993	0.792296	0.0071559	0.52475	0.0086409	0.116474	0.0551453	0.641046	0.029307	0.470054	0.112278	FALSE	TRUE	FALSE	FALSE	FALSE	TRUE	FALSE
P13598	intercellular adhesion molecule 2	2	ILLDEQAQWK2+QVILTLQPTLVAVGK2	P13598	P13598	ICAM2_HUMAN	ICAM2	P13598	ICAM2	ILLDEQAQWK+QVILTLQPTLVAVGK	ILLDEQAQWK+QVILTLQPTLVAVGK	ILLDEQAQWK2+QVILTLQPTLVAVGK2	2	1	5.04644	0.417291	5.13769	0.305601	0.291223	-0.190071	-0.042934	LIMMA	0.237728	0.0403108	0.197417	0.139019	-0.0744634	-0.223539	-0.136329	-0.096975	0.549918	0.30416	0.531163	0.375013	0.130552	0.757419	0.236768	0.238663	0.254352	0.839102	0.624829	0.338346	FALSE	FALSE	FALSE	FALSE	FALSE	FALSE	FALSE
P01833	polymeric immunoglobulin receptor	4	ILLNPQDK2+LVSLTLNLVTR2+NADLQVLKPEPELVYEDLR3+VYTVDLGR2	P01833	P01833	PIGR_HUMAN	PIGR	P01833	PIGR	ILLNPQDK+LVSLTLNLVTR+NADLQVLKPEPELVYEDLR+VYTVDLGR	ILLNPQDK+LVSLTLNLVTR+NADLQVLKPEPELVYEDLR+VYTVDLGR	ILLNPQDK2+LVSLTLNLVTR2+NADLQVLKPEPELVYEDLR3+VYTVDLGR2	2+3	1	4.53066	0.289119	4.74965	0.92793	-0.133233	-0.262475	0.3932	LIMMA	-0.000800196	0.767593	-0.768393	0.383397	-0.839752	0.0585495	-1.66527	-0.250791	0.838152	1.47664	0.128484	1.01758	0.99846	0.0347792	0.0904747	0.226834	0.99846	0.0854358	0.407525	0.324458	FALSE	FALSE	FALSE	FALSE	FALSE	FALSE	FALSE
Q14624	inter-alpha-trypsin inhibitor heavy chain 4	5	IPKPEASFSPR2+IPKPEASFSPR3+NVHSGSTFFK2+YYLQGAK1+YYLQGAK2	Q14624	Q14624	ITIH4_HUMAN	ITIH4	Q14624	ITIH4	IPKPEASFSPR+NVHSGSTFFK+YYLQGAK	IPKPEASFSPR+NVHSGSTFFK+YYLQGAK	IPKPEASFSPR2+IPKPEASFSPR3+NVHSGSTFFK2+YYLQGAK1+YYLQGAK2	2+3+1	1	6.67977	0.356273	6.71324	0.356466	0.489183	-0.479838	0.0995336	LIMMA	0.523941	0.224363	0.299578	0.374152	0.218803	-0.033526	-0.0266285	0.143489	0.829079	0.482252	0.625785	0.604815	0.00142693	0.0858198	0.070519	0.00238662	0.0092139	0.17164	0.394258	0.00898959	TRUE	FALSE	FALSE	TRUE	TRUE	FALSE	FALSE
P02671	fibrinogen alpha chain	2	IRPLVTQ2+VELEDWAGNEAYAEYHFR3	P02671	P02671	FIBA_HUMAN	FGA	P02671	FGA	IRPLVTQ+VELEDWAGNEAYAEYHFR	IRPLVTQ+VELEDWAGNEAYAEYHFR	IRPLVTQ2+VELEDWAGNEAYAEYHFR3	2+3	1	5.96642	0.4258	5.97855	0.51965	0.256985	-0.457178	0.271552	LIMMA	0.509534	0.44254	0.0669938	0.476037	0.0461928	0.0509454	-0.428338	0.125784	0.972874	0.834134	0.562326	0.826289	0.032199	0.028038	0.784485	0.0093432	0.0907778	0.0745046	0.947416	0.0284227	FALSE	FALSE	FALSE	TRUE	FALSE	FALSE	FALSE
P01714	immunoglobulin lambda variable 3-19	3	ITC(UniMod:4)QGDSLR2+NNRPSGIPDR2+PGQAPVLVIYGK2	P01714	P01714	LV319_HUMAN	IGLV3-19	P01714	IGLV3-19	ITC(UniMod:4)QGDSLR+NNRPSGIPDR+PGQAPVLVIYGK	ITCQGDSLR+NNRPSGIPDR+PGQAPVLVIYGK	ITC(UniMod:4)QGDSLR2+NNRPSGIPDR2+PGQAPVLVIYGK2	2	1	4.87784	0.553839	4.87558	0.489819	-0.406796	0.300181	0.0228982	LIMMA	-0.549504	-0.133398	-0.416106	-0.341451	-1.00046	-0.514528	-0.898202	-0.682344	-0.0985438	0.247733	0.0659906	-0.000557226	0.0185538	0.480642	0.0882102	0.0496492	0.0616641	0.610254	0.407525	0.104867	FALSE	FALSE	FALSE	FALSE	FALSE	FALSE	FALSE
P23142-4	fibulin 1	2	ITYYHLSFPTNIQAPAVVFR3+VSPHSGVVALTKPVPEPR4	P23142-4	P23142-4	FBLN1_HUMAN	FBLN1	P23142	FBLN1	ITYYHLSFPTNIQAPAVVFR+VSPHSGVVALTKPVPEPR	ITYYHLSFPTNIQAPAVVFR+VSPHSGVVALTKPVPEPR	ITYYHLSFPTNIQAPAVVFR3+VSPHSGVVALTKPVPEPR4	3+4	1	5.71774	0.487499	5.7361	0.436678	-0.412389	0.608145	-0.301602	LIMMA	-0.631424	-0.457565	-0.173859	-0.544495	-0.984473	-0.755946	-0.551285	-0.811375	-0.278375	-0.159184	0.203566	-0.277615	0.000963381	0.00381951	0.354719	0.000233469	0.00680388	0.0159853	0.720133	0.00139195	TRUE	TRUE	FALSE	TRUE	TRUE	TRUE	FALSE
P06702	S100 calcium binding protein A9	1	LGHPDTLNQGEFK3	P06702	P06702	S10A9_HUMAN	S100A9	P06702	S100A9	LGHPDTLNQGEFK	LGHPDTLNQGEFK	LGHPDTLNQGEFK3	3	1	4.12051	0.845837	4.28234	1.17169	0.243009	-0.113515	-0.0840274	LIMMA	0.706889	-0.00522095	0.71211	0.350834	-0.404951	-0.944898	-0.476497	-0.489638	1.81873	0.934456	1.90072	1.19131	0.204292	0.991031	0.230939	0.401084	0.342	0.995435	0.624829	0.519831	FALSE	FALSE	FALSE	FALSE	FALSE	FALSE	FALSE
P61626	lysozyme	3	LGMDGYR2+STDYGIFQINSR2+WESGYNTR2	P61626	P61626	LYSC_HUMAN	LYZ	P61626	LYZ	LGMDGYR+STDYGIFQINSR+WESGYNTR	LGMDGYR+STDYGIFQINSR+WESGYNTR	LGMDGYR2+STDYGIFQINSR2+WESGYNTR2	2	1	6.09873	0.270135	6.09305	0.305909	0.273724	0.301716	-0.553887	LIMMA	0.0743686	-0.335322	0.409691	-0.130477	-0.197761	-0.565314	0.118772	-0.336187	0.346498	-0.105331	0.700609	0.0752338	0.581259	0.00565731	0.00729441	0.205341	0.685263	0.0213446	0.137378	0.305309	FALSE	TRUE	TRUE	FALSE	FALSE	TRUE	FALSE
P08697	serpin family F member 2	2	LGNQEPGGQTALK2+SPPGVC(UniMod:4)SR2	P08697	P08697	A2AP_HUMAN	SERPINF2	P08697	SERPINF2	LGNQEPGGQTALK+SPPGVC(UniMod:4)SR	LGNQEPGGQTALK+SPPGVCSR	LGNQEPGGQTALK2+SPPGVC(UniMod:4)SR2	2	1	9.28791	0.169157	9.17412	0.336539	-0.391428	0.366253	-0.0607236	LIMMA	-0.389752	-0.154363	-0.235389	-0.272058	-0.70049	-0.416985	-0.567582	-0.506954	-0.0790142	0.108258	0.0968041	-0.0371619	0.0156348	0.239678	0.158429	0.0246299	0.0527382	0.364821	0.542498	0.0611688	FALSE	FALSE	FALSE	FALSE	FALSE	FALSE	FALSE
P01599	immunoglobulin kappa variable 1-17	2	LIYAASSLQSGVPSR2+LIYAASSLQSGVPSR3	P01599	P01599	KV117_HUMAN	IGKV1-17	P01599	IGKV1-17	LIYAASSLQSGVPSR	LIYAASSLQSGVPSR	LIYAASSLQSGVPSR2+LIYAASSLQSGVPSR3	2+3	1	4.88044	1.05979	4.97474	0.730732	-0.255718	0.430891	-0.244521	LIMMA	-0.695131	-0.574624	-0.120507	-0.634877	-1.34741	-1.1259	-0.817818	-1.12795	-0.0428563	-0.0233509	0.576804	-0.141804	0.0375017	0.0415818	0.726861	0.0133026	0.100897	0.0978905	0.947416	0.0366632	FALSE	FALSE	FALSE	TRUE	FALSE	FALSE	FALSE
A0A0C4DH25	immunoglobulin kappa variable 3D-20	1	LLIYDASSR2	A0A0C4DH25	A0A0C4DH25	KVD20_HUMAN	IGKV3D-20	A0A0C4DH25	IGKV3D-20	LLIYDASSR	LLIYDASSR	LLIYDASSR2	2	1	10.2568	0.510138	10.3458	0.649673	-0.19672	-0.137864	0.313641	LIMMA	-0.165636	0.38148	-0.547116	0.107922	-0.773204	-0.132009	-1.19663	-0.351356	0.441932	0.894968	0.102402	0.5672	0.582171	0.139845	0.0957718	0.635106	0.685263	0.248858	0.408385	0.728599	FALSE	FALSE	FALSE	FALSE	FALSE	FALSE	FALSE
P01701	immunoglobulin lambda variable 1-51	2	LLIYDNNK2+RPSGIPDR2	P01701	P01701	LV151_HUMAN	IGLV1-51	P01701	IGLV1-51	LLIYDNNK+RPSGIPDR	LLIYDNNK+RPSGIPDR	LLIYDNNK2+RPSGIPDR2	2	1	7.87479	0.533036	7.83246	0.423151	-0.0405561	0.0468911	-0.0158525	LIMMA	-0.0546204	-0.0297223	-0.0248981	-0.0421714	-0.476269	-0.386081	-0.47566	-0.360908	0.367029	0.326636	0.425864	0.276565	0.793363	0.866023	0.911026	0.789056	0.85381	0.918879	0.985129	0.837215	FALSE	FALSE	FALSE	FALSE	FALSE	FALSE	FALSE
P01703	immunoglobulin lambda variable 1-40	1	LLIYGNSNRPSGVPDR3	P01703	P01703	LV140_HUMAN	IGLV1-40	P01703	IGLV1-40	LLIYGNSNRPSGVPDR	LLIYGNSNRPSGVPDR	LLIYGNSNRPSGVPDR3	3	1	8.05217	0.560386	8.05145	0.57697	-0.158484	-0.0960281	0.236602	LIMMA	-0.127325	0.2509	-0.378225	0.0617873	-0.67801	-0.214514	-0.966932	-0.354491	0.42336	0.716314	0.210482	0.478066	0.640523	0.280003	0.199698	0.764111	0.727428	0.405646	0.589728	0.826264	FALSE	FALSE	FALSE	FALSE	FALSE	FALSE	FALSE
P06312	immunoglobulin kappa variable 4-1	4	LLIYWASTR2+NYLAWYQQK2+NYLAWYQQKPGQPPK3+SSQSVLYSSNNK2	P06312	P06312	KV401_HUMAN	IGKV4-1	P06312	IGKV4-1	LLIYWASTR+NYLAWYQQK+NYLAWYQQKPGQPPK+SSQSVLYSSNNK	LLIYWASTR+NYLAWYQQK+NYLAWYQQKPGQPPK+SSQSVLYSSNNK	LLIYWASTR2+NYLAWYQQK2+NYLAWYQQKPGQPPK3+SSQSVLYSSNNK2	2+3	1	8.50963	0.561114	8.47168	0.529526	0.121695	-0.257046	0.171943	LIMMA	0.267691	0.268086	-0.000395656	0.267889	-0.238552	-0.159767	-0.541592	-0.114795	0.773933	0.69594	0.540801	0.650572	0.289132	0.210745	0.99882	0.163359	0.427083	0.330753	0.99882	0.264464	FALSE	FALSE	FALSE	FALSE	FALSE	FALSE	FALSE
P01706	immunoglobulin lambda variable 2-11	1	LMIYDVSK2	P01706	P01706	LV211_HUMAN	IGLV2-11	P01706	IGLV2-11	LMIYDVSK	LMIYDVSK	LMIYDVSK2	2	1	8.58574	0.722721	8.41897	0.804085	0.291302	-0.196874	-0.0357275	LIMMA	0.631184	0.119883	0.511301	0.375533	-0.11979	-0.514806	-0.291524	-0.19215	1.38216	0.754571	1.31413	0.943216	0.0964727	0.702679	0.203534	0.187038	0.205687	0.791905	0.589728	0.287157	FALSE	FALSE	FALSE	FALSE	FALSE	FALSE	FALSE
P01709	immunoglobulin lambda variable 2-8	1	LMIYEVSK2	P01709	P01709	LV208_HUMAN	IGLV2-8	P01709	IGLV2-8	LMIYEVSK	LMIYEVSK	LMIYEVSK2	2	1	9.23649	0.681305	9.38191	0.633004	0.173438	-0.246552	0.116994	LIMMA	0.379023	0.26414	0.114883	0.321581	-0.224214	-0.245688	-0.530004	-0.134422	0.982259	0.773968	0.75977	0.777585	0.209519	0.298809	0.71881	0.160357	0.345962	0.42741	0.947416	0.262614	FALSE	FALSE	FALSE	FALSE	FALSE	FALSE	FALSE
A0A075B6J9	immunoglobulin lambda variable 2-18	3	LMIYEVSNRPSGVPDR3+VSWYQQPPGTAPK2+VSWYQQPPGTAPK3	A0A075B6J9	A0A075B6J9	LV218_HUMAN	IGLV2-18	A0A075B6J9	IGLV2-18	LMIYEVSNRPSGVPDR+VSWYQQPPGTAPK	LMIYEVSNRPSGVPDR+VSWYQQPPGTAPK	LMIYEVSNRPSGVPDR3+VSWYQQPPGTAPK2+VSWYQQPPGTAPK3	3+2	1	5.75674	0.646761	5.72098	0.623333	-0.206061	0.248388	-0.0913845	LIMMA	-0.415229	-0.238511	-0.176718	-0.32687	-1.01073	-0.741799	-0.813334	-0.777025	0.18027	0.264778	0.459897	0.123285	0.164966	0.341235	0.575347	0.148703	0.295848	0.462713	0.899926	0.24894	FALSE	FALSE	FALSE	FALSE	FALSE	FALSE	FALSE
Q68DL7	chromosome 18 open reading frame 63	1	LPAPELK1	Q68DL7	Q68DL7	CR063_HUMAN	C18orf63	Q68DL7	C18orf63	LPAPELK	LPAPELK	LPAPELK1	1	1	4.14622	0.451893	4.22189	0.551561	0.0323549	-0.236161	0.225122	LIMMA	0.168176	0.309352	-0.141176	0.238764	-0.36903	-0.14467	-0.715474	-0.167325	0.705383	0.763375	0.433122	0.644854	0.527825	0.174524	0.619639	0.239537	0.641335	0.290018	0.921305	0.338346	FALSE	FALSE	FALSE	FALSE	FALSE	FALSE	FALSE
P0DOX5	None	1	LSC(UniMod:4)AASGFTFSR2	P0DOX5	P0DOX5	IGG1_HUMAN		P0DOX5	P0DOX5	LSC(UniMod:4)AASGFTFSR	LSCAASGFTFSR	LSC(UniMod:4)AASGFTFSR2	2	1	5.65157	0.36847	5.59733	0.472365	0.0590325	-0.455112	0.436643	LIMMA	0.274413	0.512451	-0.238038	0.393432	-0.144478	0.158423	-0.685851	0.0767803	0.693304	0.866478	0.209775	0.710083	0.191236	0.00597073	0.286653	0.0165479	0.324957	0.0221211	0.661057	0.0434863	FALSE	TRUE	FALSE	FALSE	FALSE	TRUE	FALSE
Q15485	ficolin 2	1	MVGLEGSDK2	Q15485	Q15485	FCN2_HUMAN	FCN2	Q15485	FCN2	MVGLEGSDK	MVGLEGSDK	MVGLEGSDK2	2	1	6.5693	0.600511	6.45223	0.566943	-0.0203832	0.182133	-0.177481	LIMMA	-0.128116	-0.248354	0.120238	-0.188235	-0.678779	-0.713749	-0.468445	-0.604497	0.422546	0.21704	0.708921	0.228026	0.638442	0.2848	0.679846	0.363484	0.727428	0.409967	0.947416	0.477906	FALSE	FALSE	FALSE	FALSE	FALSE	FALSE	FALSE
Q92820	gamma-glutamyl hydrolase	2	NLDGISHAPNAVK3+SINGILFPGGSVDLR2	Q92820	Q92820	GGH_HUMAN	GGH	Q92820	GGH	NLDGISHAPNAVK+SINGILFPGGSVDLR	NLDGISHAPNAVK+SINGILFPGGSVDLR	NLDGISHAPNAVK3+SINGILFPGGSVDLR2	3+2	1	4.50322	0.640976	4.5019	0.524724	0.263857	-0.576322	0.393114	LIMMA	0.585267	0.60131	-0.0160435	0.593289	0.146369	0.230374	-0.485245	0.261513	1.02417	0.972247	0.453158	0.925065	0.0106146	0.00239962	0.944847	0.000964802	0.0406594	0.0108463	0.985264	0.00454261	TRUE	TRUE	FALSE	TRUE	TRUE	TRUE	FALSE
P0DOX3	None	3	NQFSLNLR2+SLEVSYVTDHGPM2+VTISVDTSR2	P0DOX3	P0DOX3	IGD_HUMAN		P0DOX3	P0DOX3	NQFSLNLR+SLEVSYVTDHGPM+VTISVDTSR	NQFSLNLR+SLEVSYVTDHGPM+VTISVDTSR	NQFSLNLR2+SLEVSYVTDHGPM2+VTISVDTSR2	2	1	8.15042	0.491325	8.20419	0.435603	-0.111944	0.0419585	0.0497543	LIMMA	-0.116488	0.0123269	-0.128815	-0.0520807	-0.547765	-0.352169	-0.58987	-0.378095	0.314788	0.376822	0.332239	0.273934	0.585647	0.945449	0.572881	0.746741	0.685783	0.975669	0.899926	0.812216	FALSE	FALSE	FALSE	FALSE	FALSE	FALSE	FALSE
A0A0B4J1V6	immunoglobulin heavy variable 3-73	1	NTAYLQMNSLK2	A0A0B4J1V6	A0A0B4J1V6	HV373_HUMAN	IGHV3-73	A0A0B4J1V6	IGHV3-73	NTAYLQMNSLK	NTAYLQMNSLK	NTAYLQMNSLK2	2	1	6.64796	0.625845	6.63338	0.743258	0.217657	-0.37904	0.221257	LIMMA	0.611085	0.520669	0.0904153	0.565877	-0.0642925	-0.0501284	-0.631593	0.0553399	1.28646	1.09147	0.812424	1.07641	0.0745533	0.0723364	0.800087	0.0309548	0.166822	0.154012	0.947416	0.0728729	FALSE	FALSE	FALSE	FALSE	FALSE	FALSE	FALSE
A0A075B6Q5	immunoglobulin heavy variable 3-64	1	NTLYLQMGSLR2	A0A075B6Q5	A0A075B6Q5	HV364_HUMAN	IGHV3-64	A0A075B6Q5	IGHV3-64	NTLYLQMGSLR	NTLYLQMGSLR	NTLYLQMGSLR2	2	1	6.4182	0.73439	6.33979	0.705691	-0.0180458	-0.0703773	0.090488	LIMMA	0.0248873	0.141492	-0.116604	0.0831894	-0.666219	-0.4426	-0.855428	-0.439238	0.715993	0.725583	0.622219	0.605617	0.941921	0.624729	0.749686	0.747526	0.958892	0.743099	0.947416	0.812216	FALSE	FALSE	FALSE	FALSE	FALSE	FALSE	FALSE
A0A0B4J1V0	immunoglobulin heavy variable 3-15	2	NTLYLQMNSLK2+TDGGTTDYAAPVK2	A0A0B4J1V0	A0A0B4J1V0	HV315_HUMAN	IGHV3-15	A0A0B4J1V0	IGHV3-15	NTLYLQMNSLK+TDGGTTDYAAPVK	NTLYLQMNSLK+TDGGTTDYAAPVK	NTLYLQMNSLK2+TDGGTTDYAAPVK2	2	1	8.51179	0.360975	8.53909	0.410853	0.4798	-0.138126	-0.257842	LIMMA	0.453498	-0.0933603	0.546859	0.180069	0.0922175	-0.398698	0.160633	-0.0930336	0.814779	0.211978	0.933084	0.453172	0.0155616	0.537428	0.00701665	0.18845	0.0527382	0.667355	0.137378	0.287157	FALSE	FALSE	TRUE	FALSE	FALSE	FALSE	FALSE
A0A0J9YX35	immunoglobulin heavy variable 3-64D	2	NTLYLQMSSLR2+NTLYLQMSSLR3	A0A0J9YX35	A0A0J9YX35	HV64D_HUMAN	IGHV3-64D	A0A0J9YX35	IGHV3-64D	NTLYLQMSSLR	NTLYLQMSSLR	NTLYLQMSSLR2+NTLYLQMSSLR3	2+3	1	7.3976	0.66846	7.38108	0.548914	-0.183397	0.284956	-0.149632	LIMMA	-0.361067	-0.276008	-0.0850585	-0.318538	-0.880515	-0.715022	-0.640372	-0.711203	0.158381	0.163005	0.470255	0.0741283	0.166251	0.209247	0.756817	0.108113	0.295848	0.330698	0.947416	0.195468	FALSE	FALSE	FALSE	FALSE	FALSE	FALSE	FALSE
P80748	immunoglobulin lambda variable 3-21	4	PGQAPVLVVYDDSDRPSGIPER3+SVHWYQQK2+SVHWYQQKPGQAPVLVVYDDSDRPSGIPER4+SVHWYQQKPGQAPVLVVYDDSDRPSGIPER5	P80748	P80748	LV321_HUMAN	IGLV3-21	P80748	IGLV3-21	PGQAPVLVVYDDSDRPSGIPER+SVHWYQQK+SVHWYQQKPGQAPVLVVYDDSDRPSGIPER	PGQAPVLVVYDDSDRPSGIPER+SVHWYQQK+SVHWYQQKPGQAPVLVVYDDSDRPSGIPER	PGQAPVLVVYDDSDRPSGIPER3+SVHWYQQK2+SVHWYQQKPGQAPVLVVYDDSDRPSGIPER4+SVHWYQQKPGQAPVLVVYDDSDRPSGIPER5	3+2+4+5	1	6.90622	0.514851	6.98455	0.709082	-0.146494	0.286356	-0.182317	LIMMA	-0.414887	-0.390594	-0.024293	-0.40274	-1.08215	-0.954531	-0.737624	-0.907141	0.252373	0.173344	0.689038	0.101661	0.214179	0.16772	0.945069	0.113543	0.348234	0.280776	0.985264	0.20293	FALSE	FALSE	FALSE	FALSE	FALSE	FALSE	FALSE
P06396	gelsolin	3	PNSMVVEHPEFLK3+VPEARPNSMVVEHPEFLK3+VPEARPNSMVVEHPEFLK4	P06396	P06396	GELS_HUMAN	GSN	P06396	GSN	PNSMVVEHPEFLK+VPEARPNSMVVEHPEFLK	PNSMVVEHPEFLK+VPEARPNSMVVEHPEFLK	PNSMVVEHPEFLK3+VPEARPNSMVVEHPEFLK3+VPEARPNSMVVEHPEFLK4	3+4	1	6.7465	0.493542	6.61174	0.562911	0.25876	0.21447	-0.447971	LIMMA	0.169831	-0.482143	0.651973	-0.156156	-0.326583	-0.901689	0.121285	-0.53141	0.666244	-0.0625965	1.18266	0.219097	0.490512	0.0256785	0.0176889	0.402524	0.612463	0.0690873	0.235159	0.519831	FALSE	FALSE	FALSE	FALSE	FALSE	FALSE	FALSE
P03951	coagulation factor XI	1	QFPSLEHR2	P03951	P03951	FA11_HUMAN	F11	P03951	F11	QFPSLEHR	QFPSLEHR	QFPSLEHR2	2	1	4.06274	0.698413	4.03711	0.608904	-0.139286	0.378271	-0.28667	LIMMA	-0.404322	-0.482857	0.078535	-0.443589	-0.96959	-0.960595	-0.525762	-0.870892	0.160946	-0.00511825	0.682832	-0.016287	0.154664	0.0477399	0.792708	0.0423642	0.287617	0.108982	0.947416	0.0929545	FALSE	FALSE	FALSE	FALSE	FALSE	FALSE	FALSE
P01717	immunoglobulin lambda variable 3-25	1	QYAYWYQQK2	P01717	P01717	LV325_HUMAN	IGLV3-25	P01717	IGLV3-25	QYAYWYQQK	QYAYWYQQK	QYAYWYQQK2	2	1	4.849	0.709879	4.86295	0.532645	0.00656433	-0.0768586	0.0766174	LIMMA	0.0486145	0.0997709	-0.0511564	0.0741927	-0.483791	-0.350194	-0.620322	-0.328268	0.58102	0.549735	0.518009	0.476653	0.853469	0.654239	0.855739	0.709476	0.888866	0.759382	0.952695	0.785989	FALSE	FALSE	FALSE	FALSE	FALSE	FALSE	FALSE
P0DJI9	serum amyloid A2	1	RGPGGAWAAEVISNAR3	P0DJI9	P0DJI9	SAA2_HUMAN	SAA2	P0DJI9	SAA2	RGPGGAWAAEVISNAR	RGPGGAWAAEVISNAR	RGPGGAWAAEVISNAR3	3	1	5.26494	0.640046	5.82001	1.61087	0.222066	-0.580125	0.432499	LIMMA	1.66778	1.94265	-0.274876	1.80522	0.39253	0.864873	-1.63817	0.841219	2.94302	3.02043	1.08842	2.76921	0.012049	0.000891644	0.683723	0.000602939	0.0446407	0.00482445	0.947416	0.00302809	TRUE	TRUE	FALSE	TRUE	TRUE	TRUE	FALSE
P01834	None	3	RTVAAPSVFIFPPSDEQLK3+RTVAAPSVFIFPPSDEQLK4+TVAAPSVFIFPPSDEQLK3	P01834	P01834	IGKC_HUMAN	IGKC	P01834	IGKC	RTVAAPSVFIFPPSDEQLK+TVAAPSVFIFPPSDEQLK	RTVAAPSVFIFPPSDEQLK+TVAAPSVFIFPPSDEQLK	RTVAAPSVFIFPPSDEQLK3+RTVAAPSVFIFPPSDEQLK4+TVAAPSVFIFPPSDEQLK3	3+4	1	12.4069	0.80921	12.4001	1.01072	0.457357	-0.664454	0.323794	LIMMA	1.61056	1.14886	0.461699	1.37971	0.87269	0.525248	-0.32712	0.821934	2.34844	1.77248	1.25052	1.93749	0.00010293	0.000714554	0.241618	1.9e-05	0.00116311	0.00414075	0.624829	0.000181085	TRUE	TRUE	FALSE	TRUE	TRUE	TRUE	FALSE
P01817	immunoglobulin heavy variable 2-5	1	RYSPSLK2	P01817	P01817	HV205_HUMAN	IGHV2-5	P01817	IGHV2-5	RYSPSLK	RYSPSLK	RYSPSLK2	2	1	6.09341	1.11303	6.33116	0.973999	0.528058	-0.653274	0.252089	LIMMA	1.67927	0.996497	0.682769	1.33788	0.993809	0.41718	-0.0500153	0.819725	2.36472	1.57581	1.41555	1.85604	2.18e-05	0.00140324	0.0667258	1.01e-05	0.000447313	0.00674751	0.394258	0.000108238	TRUE	TRUE	FALSE	TRUE	TRUE	TRUE	FALSE
P07195	lactate dehydrogenase B	1	SADTLWDIQK2	P07195	P07195	LDHB_HUMAN	LDHB	P07195	LDHB	SADTLWDIQK	SADTLWDIQK	SADTLWDIQK2	2	1	3.9065	0.329288	3.94978	0.523241	0.569408	-0.211949	-0.254655	LIMMA	0.710948	-0.0772768	0.788224	0.316835	0.269877	-0.450049	0.3167	-0.0165826	1.15202	0.295496	1.25975	0.650253	0.0025207	0.675344	0.00182692	0.0617663	0.0142419	0.770847	0.0589833	0.122449	TRUE	FALSE	TRUE	FALSE	TRUE	FALSE	FALSE
A0A0G2JS06	None	1	SGINVGTYR2	A0A0G2JS06	A0A0G2JS06	LV539_HUMAN	IGLV5-39	A0A0G2JS06	IGLV5-39	SGINVGTYR	SGINVGTYR	SGINVGTYR2	2	1	6.08794	0.646874	6.03781	0.603026	-0.0595017	0.028078	0.0202715	LIMMA	-0.0892537	0.000223815	-0.0894775	-0.0445149	-0.685069	-0.503332	-0.726431	-0.494909	0.506562	0.50378	0.547476	0.405879	0.761998	0.999282	0.776384	0.841555	0.835978	0.999282	0.947416	0.876459	FALSE	FALSE	FALSE	FALSE	FALSE	FALSE	FALSE
A0A075B6K4	immunoglobulin lambda variable 3-10	1	SGQAPVLVIYEDSK2	A0A075B6K4	A0A075B6K4	LV310_HUMAN	IGLV3-10	A0A075B6K4	IGLV3-10	SGQAPVLVIYEDSK	SGQAPVLVIYEDSK	SGQAPVLVIYEDSK2	2	1	6.76259	0.768252	6.73395	0.850573	-0.0824093	-0.0517692	0.124992	LIMMA	-0.0960163	0.196298	-0.292314	0.0501407	-0.921001	-0.500942	-1.17426	-0.573489	0.728968	0.893537	0.589632	0.673771	0.81392	0.569957	0.504042	0.870804	0.863596	0.696272	0.855964	0.898638	FALSE	FALSE	FALSE	FALSE	FALSE	FALSE	FALSE
Q13790	apolipoprotein F	3	SGVQQLIQYYQDQK2+SGVQQLIQYYQDQK3+SYDLDPGAGSLEI2	Q13790	Q13790	APOF_HUMAN	APOF	Q13790	APOF	SGVQQLIQYYQDQK+SYDLDPGAGSLEI	SGVQQLIQYYQDQK+SYDLDPGAGSLEI	SGVQQLIQYYQDQK2+SGVQQLIQYYQDQK3+SYDLDPGAGSLEI2	2+3	1	7.74368	0.303057	7.75546	0.340085	0.442173	0.0588959	-0.436667	LIMMA	0.281613	-0.232053	0.513666	0.0247799	-0.0136498	-0.481595	0.198017	-0.198418	0.576875	0.0174895	0.829315	0.247977	0.0608643	0.0672348	0.00232021	0.822342	0.143153	0.145972	0.0655461	0.868454	FALSE	FALSE	TRUE	FALSE	FALSE	FALSE	FALSE
P0DOY3	immunoglobulin lambda constant 3 (Kern-Oz+ marker)	1	SHKSYSC(UniMod:4)QVTHEGSTVEK4	P0DOY3	P0DOY3	IGLC3_HUMAN	IGLC3	P0DOY3	IGLC3	SHKSYSC(UniMod:4)QVTHEGSTVEK	SHKSYSCQVTHEGSTVEK	SHKSYSC(UniMod:4)QVTHEGSTVEK4	4	1	3.59243	0.709145	3.55861	0.613879	-0.51373	0.330695	0.0806532	LIMMA	-0.839529	-0.135673	-0.703856	-0.487601	-1.3692	-0.583328	-1.2701	-0.887996	-0.309856	0.311982	-0.137612	-0.0872061	0.00290921	0.540985	0.0165042	0.0186174	0.0160361	0.668102	0.233122	0.0478129	TRUE	FALSE	FALSE	FALSE	TRUE	FALSE	FALSE
A0A075B6K6	immunoglobulin lambda variable 4-3	1	SPQYIMK2	A0A075B6K6	A0A075B6K6	LV403_HUMAN	IGLV4-3	A0A075B6K6	IGLV4-3	SPQYIMK	SPQYIMK	SPQYIMK2	2	1	4.43067	0.483198	4.34824	0.66496	-0.507885	0.476508	-0.0801676	LIMMA	-1.00009	-0.397923	-0.602169	-0.699008	-1.54703	-0.860173	-1.18687	-1.11246	-0.453151	0.0643264	-0.0174642	-0.285559	0.000771435	0.0890135	0.0439228	0.00164768	0.00562401	0.176465	0.368516	0.00659095	TRUE	FALSE	FALSE	TRUE	TRUE	FALSE	FALSE
P06681	complement C2	1	SSGQWQTPGATR2	P06681	P06681	CO2_HUMAN	C2	P06681	C2	SSGQWQTPGATR	SSGQWQTPGATR	SSGQWQTPGATR2	2	1	6.93936	0.417062	6.90849	0.479185	0.288324	-0.39385	0.177365	LIMMA	0.469179	0.312907	0.156272	0.391043	0.0323877	-0.0562494	-0.310677	0.0608596	0.905971	0.682063	0.623222	0.721226	0.0361159	0.0937984	0.499933	0.0218055	0.0983397	0.184334	0.855964	0.0547559	FALSE	FALSE	FALSE	FALSE	FALSE	FALSE	FALSE
P01742	immunoglobulin heavy variable 1-69	2	STSTAYMELSSLR2+STSTAYMELSSLR3	P01742	P01742	HV169_HUMAN	IGHV1-69	P01742	IGHV1-69	STSTAYMELSSLR	STSTAYMELSSLR	STSTAYMELSSLR2+STSTAYMELSSLR3	2+3	1	6.00181	0.57649	5.97396	0.844885	0.454624	-0.126381	-0.24912	LIMMA	0.879787	-0.191565	1.07135	0.344111	0.144749	-0.812785	0.285563	-0.211525	1.61482	0.429656	1.85714	0.899748	0.0205506	0.533986	0.00914505	0.215958	0.0645062	0.667355	0.158983	0.31488	FALSE	FALSE	TRUE	FALSE	FALSE	FALSE	FALSE
Q03591	complement factor H related 1	1	TGESAEFVC(UniMod:4)K2	Q03591	Q03591	FHR1_HUMAN	CFHR1	Q03591	CFHR1	TGESAEFVC(UniMod:4)K	TGESAEFVCK	TGESAEFVC(UniMod:4)K2	2	1	4.6258	0.610611	4.59897	0.670852	-0.55307	0.0081825	0.458682	LIMMA	-0.75062	0.433083	-1.1837	-0.158768	-1.27783	-0.0124943	-1.74732	-0.557305	-0.223406	0.87866	-0.620087	0.239768	0.00674192	0.056366	0.000165583	0.422678	0.029876	0.126126	0.0306546	0.542757	TRUE	FALSE	TRUE	FALSE	TRUE	FALSE	TRUE
Q9UNN8	protein C receptor	1	TLAFPLTIR2	Q9UNN8	Q9UNN8	EPCR_HUMAN	PROCR	Q9UNN8	PROCR	TLAFPLTIR	TLAFPLTIR	TLAFPLTIR2	2	1	4.75879	0.406496	4.68443	0.578969	-0.0509301	0.397718	-0.382135	LIMMA	-0.293162	-0.549351	0.256188	-0.421256	-0.819294	-0.994014	-0.306271	-0.818975	0.23297	-0.104688	0.818648	-0.0235377	0.26447	0.017116	0.360066	0.0386039	0.401142	0.0508975	0.720133	0.0872448	FALSE	FALSE	FALSE	FALSE	FALSE	FALSE	FALSE
A0A075B6I9	immunoglobulin lambda variable 7-46	1	TLIYDTSNK2	A0A075B6I9	A0A075B6I9	LV746_HUMAN	IGLV7-46	A0A075B6I9	IGLV7-46	TLIYDTSNK	TLIYDTSNK	TLIYDTSNK2	2	1	6.61743	0.564326	6.48346	0.8169	-0.0970354	-0.0765334	0.163828	LIMMA	-0.0956539	0.254306	-0.34996	0.0793261	-0.884535	-0.41242	-1.19331	-0.517012	0.693227	0.921032	0.493389	0.675664	0.806298	0.442488	0.403833	0.787946	0.859544	0.568195	0.780054	0.837215	FALSE	FALSE	FALSE	FALSE	FALSE	FALSE	FALSE
P35527	keratin 9	1	TLLDIDNTR2	P35527	P35527	K1C9_HUMAN	KRT9	P35527	KRT9	TLLDIDNTR	TLLDIDNTR	TLLDIDNTR2	2	1	5.51119	1.12225	5.82168	1.31168	0.052926	0.1121	-0.16457	LIMMA	-0.00998907	-0.457121	0.447132	-0.233555	-1.27103	-1.5229	-0.900982	-1.18681	1.25106	0.608656	1.79524	0.719705	0.987213	0.388406	0.503748	0.620799	0.992498	0.516351	0.855964	0.717494	FALSE	FALSE	FALSE	FALSE	FALSE	FALSE	FALSE
P09172	dopamine beta-hydroxylase	1	TPEGLTLLFK2	P09172	P09172	DOPO_HUMAN	DBH	P09172	DBH	TPEGLTLLFK	TPEGLTLLFK	TPEGLTLLFK2	2	1	4.70148	0.836048	4.68882	0.907885	0.13159	0.253484	-0.3822	LIMMA	0.00608162	-0.728481	0.734563	-0.3612	-0.819381	-1.42612	-0.147894	-0.985191	0.831544	-0.030838	1.61702	0.262791	0.988107	0.0412456	0.0995762	0.24673	0.992498	0.0978905	0.416745	0.344204	FALSE	FALSE	FALSE	FALSE	FALSE	FALSE	FALSE
Q9Y6Z7	collectin subfamily member 10	1	VFIGVNDLER2	Q9Y6Z7	Q9Y6Z7	COL10_HUMAN	COLEC10	Q9Y6Z7	COLEC10	VFIGVNDLER	VFIGVNDLER	VFIGVNDLER2	2	1	4.70358	0.426634	4.71177	0.475194	-0.528627	0.501475	-0.0893285	LIMMA	-0.746533	-0.302624	-0.443909	-0.524579	-1.13992	-0.635095	-0.864455	-0.821949	-0.353148	0.0298466	-0.0233629	-0.227208	0.000523767	0.0729173	0.0392295	0.00110254	0.00411069	0.154012	0.368516	0.00488693	TRUE	FALSE	FALSE	TRUE	TRUE	FALSE	FALSE
Q9BUN1	chromosome 1 open reading frame 56	1	VGALSQLR2	Q9BUN1	Q9BUN1	MENT_HUMAN	MENT	Q9BUN1	MENT	VGALSQLR	VGALSQLR	VGALSQLR2	2	1	5.39806	0.387303	5.26474	0.481503	0.00174018	0.536646	-0.57517	LIMMA	-0.260849	-0.657339	0.39649	-0.459094	-0.652939	-0.988715	-0.0226719	-0.755486	0.13124	-0.325962	0.815651	-0.162702	0.184614	0.000322232	0.0629025	0.00352123	0.316082	0.00227577	0.394258	0.0126317	FALSE	TRUE	FALSE	TRUE	FALSE	TRUE	FALSE
A0M8Q6	None	1	VGVETTKPSK2	A0M8Q6	A0M8Q6	IGLC7_HUMAN	IGLC7	A0M8Q6	IGLC7	VGVETTKPSK	VGVETTKPSK	VGVETTKPSK2	2	1	3.44735	1.1729	3.66316	1.00238	0.413123	-0.149835	-0.188972	LIMMA	0.984135	-0.11744	1.10158	0.433348	0.0873429	-0.875368	0.142864	-0.244564	1.88093	0.640488	2.06029	1.11126	0.0325354	0.754091	0.0257003	0.201906	0.0907778	0.839102	0.29879	0.302191	FALSE	FALSE	FALSE	FALSE	FALSE	FALSE	FALSE
P0DOX8	None	1	VIIYEVNK2	P0DOX8	P0DOX8	IGL1_HUMAN		P0DOX8	P0DOX8	VIIYEVNK	VIIYEVNK	VIIYEVNK2	2	1	5.20796	0.762485	5.34427	0.766612	-0.0918349	-0.109925	0.19513	LIMMA	-0.0557518	0.298868	-0.35462	0.121558	-0.796173	-0.326902	-1.14616	-0.438148	0.684669	0.924638	0.436924	0.681264	0.878937	0.337538	0.367892	0.660862	0.911191	0.462713	0.729329	0.73619	FALSE	FALSE	FALSE	FALSE	FALSE	FALSE	FALSE
Q13103	secreted phosphoprotein 2	2	VNSQSLSPYLFR2+VSAQQVQGVHAR3	Q13103	Q13103	SPP24_HUMAN	SPP2	Q13103	SPP2	VNSQSLSPYLFR+VSAQQVQGVHAR	VNSQSLSPYLFR+VSAQQVQGVHAR	VNSQSLSPYLFR2+VSAQQVQGVHAR3	2+3	1	4.28313	0.444516	4.2943	0.444931	-0.125921	0.199461	-0.106811	LIMMA	-0.202669	-0.157915	-0.0447548	-0.180292	-0.648757	-0.534928	-0.521643	-0.517503	0.243418	0.219098	0.432133	0.156919	0.361267	0.399488	0.849449	0.283903	0.50712	0.527979	0.952695	0.391232	FALSE	FALSE	FALSE	FALSE	FALSE	FALSE	FALSE
P08294	superoxide dismutase 3	1	VTEIWQEVMQR2	P08294	P08294	SODE_HUMAN	SOD3	P08294	SOD3	VTEIWQEVMQR	VTEIWQEVMQR	VTEIWQEVMQR2	2	1	4.27399	0.597349	4.52428	0.822775	-0.131267	0.133122	-0.0313728	LIMMA	-0.328158	-0.14808	-0.180078	-0.238119	-1.12913	-0.825025	-1.03635	-0.843597	0.472814	0.528865	0.676198	0.367359	0.409758	0.658579	0.670932	0.428584	0.544737	0.759382	0.947416	0.544158	FALSE	FALSE	FALSE	FALSE	FALSE	FALSE	FALSE
A0A0B4J2H0	immunoglobulin heavy variable 1-69D	1	VTITADESTSTAYMELSSLR3	A0A0B4J2H0	A0A0B4J2H0	HV69D_HUMAN	IGHV1-69D	A0A0B4J2H0	IGHV1-69D	VTITADESTSTAYMELSSLR	VTITADESTSTAYMELSSLR	VTITADESTSTAYMELSSLR3	3	1	6.75598	0.516725	6.68211	0.601759	-0.475129	0.00666957	0.394427	LIMMA	-0.578205	0.334282	-0.912488	-0.121962	-1.08273	-0.0921208	-1.45185	-0.503348	-0.0736783	0.760686	-0.373126	0.259425	0.0260566	0.11998	0.00163772	0.519053	0.0785173	0.223322	0.0589833	0.6174	FALSE	FALSE	TRUE	FALSE	FALSE	FALSE	FALSE
A0A0C4DH34	immunoglobulin heavy variable 4-28	1	VTMSVDTSK2	A0A0C4DH34	A0A0C4DH34	HV428_HUMAN	IGHV4-28	A0A0C4DH34	IGHV4-28	VTMSVDTSK	VTMSVDTSK	VTMSVDTSK2	2	1	10.4697	0.435829	10.5088	0.495972	-0.388729	0.172475	0.144152	LIMMA	-0.47406	0.0150099	-0.48907	-0.229525	-0.934455	-0.374095	-0.981253	-0.577551	-0.0136653	0.404115	0.0031128	0.118501	0.0439587	0.937793	0.0513779	0.188346	0.114191	0.972207	0.394258	0.287157	FALSE	FALSE	FALSE	FALSE	FALSE	FALSE	FALSE
A0A0C4DH31	immunoglobulin heavy variable 1-18	1	VTMTTDTSTSTAYMELR3	A0A0C4DH31	A0A0C4DH31	HV118_HUMAN	IGHV1-18	A0A0C4DH31	IGHV1-18	VTMTTDTSTSTAYMELR	VTMTTDTSTSTAYMELR	VTMTTDTSTSTAYMELR3	3	1	6.7954	0.380085	6.72219	0.427587	0.0557616	-0.258126	0.228821	LIMMA	0.160015	0.251617	-0.0916014	0.205816	-0.253759	-0.0980864	-0.533945	-0.106968	0.573789	0.601319	0.350742	0.5186	0.436241	0.152313	0.675669	0.18932	0.560173	0.262768	0.947416	0.287157	FALSE	FALSE	FALSE	FALSE	FALSE	FALSE	FALSE
P15814	immunoglobulin lambda like polypeptide 1	2	YAASSYLSLTPEQWR2+YAASSYLSLTPEQWR3	P15814	P15814	IGLL1_HUMAN	IGLL1	P15814	IGLL1	YAASSYLSLTPEQWR	YAASSYLSLTPEQWR	YAASSYLSLTPEQWR2+YAASSYLSLTPEQWR3	2+3	1	6.00147	0.673714	5.97231	0.607936	0.0671349	-0.266485	0.228145	LIMMA	0.246554	0.362321	-0.115767	0.304437	-0.332907	-0.127413	-0.735237	-0.133594	0.826014	0.852055	0.503702	0.742468	0.392155	0.14144	0.705677	0.166301	0.536193	0.249651	0.947416	0.266553	FALSE	FALSE	FALSE	FALSE	FALSE	FALSE	FALSE
A0A0C4DH24	immunoglobulin kappa variable 6-21 (non-functional)	1	YASQSFSGVPSR2	A0A0C4DH24	A0A0C4DH24	KV621_HUMAN	IGKV6-21	A0A0C4DH24	IGKV6-21	YASQSFSGVPSR	YASQSFSGVPSR	YASQSFSGVPSR2	2	1	5.84588	0.859229	5.71668	0.84828	-0.103745	0.0323824	0.0530621	LIMMA	-0.204626	0.0362584	-0.240885	-0.084184	-1.03222	-0.663182	-1.12561	-0.709782	0.622962	0.735699	0.643845	0.541414	0.617609	0.916475	0.582656	0.785548	0.715793	0.958905	0.901919	0.837215	FALSE	FALSE	FALSE	FALSE	FALSE	FALSE	FALSE
A0A0A0MT36	immunoglobulin kappa variable 6D-21 (non-functional)	1	YASQSISGVPSR2	A0A0A0MT36	A0A0A0MT36	KVD21_HUMAN	IGKV6D-21	A0A0A0MT36	IGKV6D-21	YASQSISGVPSR	YASQSISGVPSR	YASQSISGVPSR2	2	1	5.51322	1.25768	5.48722	1.07377	-0.197819	0.0875	0.0736464	LIMMA	-0.521995	0.0172751	-0.53927	-0.25236	-1.55093	-0.852333	-1.63925	-1.03016	0.506939	0.886883	0.560707	0.525441	0.308802	0.96794	0.325086	0.513013	0.450254	0.982469	0.697461	0.616408	FALSE	FALSE	FALSE	FALSE	FALSE	FALSE	FALSE
P13645	keratin 10	1	YENEVALR2	P13645	P13645	K1C10_HUMAN	KRT10	P13645	KRT10	YENEVALR	YENEVALR	YENEVALR2	2	1	4.81294	1.25197	5.01959	1.41094	-0.143514	0.100193	0.0141809	LIMMA	-0.550234	-0.115104	-0.435131	-0.332669	-1.91051	-1.26474	-1.88932	-1.36094	0.810038	1.03454	1.01906	0.6956	0.415657	0.839523	0.546107	0.514213	0.545508	0.894963	0.887915	0.616408	FALSE	FALSE	FALSE	FALSE	FALSE	FALSE	FALSE
[truncated: 41 more columns]
